# Supplementary material for: Comparative Proteomic Identification of Mature and Immature Sperm in the Catfish Cranoglanis bouderius
Source: PLoS One. 2016 Mar 10;11(3):e0151254. doi: 10.1371/journal.pone.0151254 (PMC4786320; doi:10.1371/journal.pone.0151254)
Supplement: S1 Appendix — (XLSX) [file pone.0151254.s001.xlsx]

## Sheet: VolcanoPlot
Accession	ProteinName	GeneName	14_1	14_2	14_3	NC_1	NC_2	NC_3	LogRatio	LogP	Sig	Sig&Specific
E3TCE7_9TELE	1-acyl-sn-glycerol-3-phosphate acyltransferase gamma	PLCC	1	0.9	1	1.6	1.4	1.5	0.633872	2.87815	1	1
W5UJR8_ICTPU	1-phosphatidylinositol 4,5-bisphosphate phosphodiesterase gamma-2	PLCG2	0.9	0.9	0.9	1.4	1.5	1.4	0.671377	4.04955	1	1
W5U5Z2_ICTPU	116 kDa U5 small nuclear ribonucleoprotein component	Eftud2	1	0.9	1	0.7	0.6	0.6	-0.610053	2.67558	-1	1
E3TBR3_9TELE	14 kDa phosphohistidine phosphatase	PHP14	1	1	1.1	2	1.8	1.9	0.878694	3.69456	1	1
W5UCT5_ICTPU	Cluster of 14-3-3 protein zeta/delta	YWHAZ	1.1	1.3	1.1	0.6	0.6	0.5	-1.04182	2.88841	-1	1
W5ULG8_ICTPU	2',3'-cyclic-nucleotide 3'-phosphodiesterase	CNP	1	1	1	0.4	0.5	0.4	-1.20645	4.1536	-1	1
W5UEP9_ICTPU	2-amino-3-ketobutyrate coenzyme A ligase, mitochondrial	GCAT	1	1	1	1.2	1.3	1.2	0.302563	2.65913	0	0
W5UME1_ICTPU	Cluster of 2-oxoglutarate dehydrogenase, mitochondrial	OGDH	1	1	1	2.1	2	2.1	1.04731	5.24527	1	1
W5UBC6_ICTPU	25-hydroxycholesterol 7-alpha-hydroxylase	CYP7B1	1	1.1	1	1	1	1	-0.0473057	0.427243	0	0
W5UK83_ICTPU	26S protease regulatory subunit 4	Psmc1	1	1	1.1	1	1	1	-0.0473057	0.427243	0	0
W5UJR5_ICTPU	26S protease regulatory subunit 6A	Psmc3	1	0.9	0.9	0.7	0.7	0.6	-0.485427	2.31761	0	0
E3TFF0_ICTPU	26S protease regulatory subunit 6b	PRS6B	0.9	0.9	1	1.4	1.5	1.4	0.61891	3.34946	1	1
E3TEF6_ICTPU	26S protease regulatory subunit 8	PRS8									0	0
E3TDG1_9TELE	26S protease regulatory subunit s10b	PRS10	0.9	1	0.9	2.1	2	2.2	1.16993	4.2034	1	1
E3TDN9_ICTPU	26S proteasome non-ATPase regulatory subunit 10	PSD10	0.9	1.1	0.9	1.4	1.5	1.6	0.633872	2.42343	1	1
W5UDG9_ICTPU	26S proteasome non-ATPase regulatory subunit 11B	psmd11b	0.9	0.9	0.9	0.6	0.6	0.6	-0.584963	65535	-1	1
E3TDX0_ICTPU	26S proteasome non-ATPase regulatory subunit 13	PSD13	1	1	1	1	0.9	0.9	-0.0995357	0.935106	0	0
W5UKW7_ICTPU	26S proteasome non-ATPase regulatory subunit 13	PSMD13	1	0.9	1	1.6	1.7	1.7	0.785875	3.92168	1	1
E3TDZ7_ICTPU	26S proteasome non-ATPase regulatory subunit 14	PSDE	1	1	1	1.4	1.6	1.6	0.616671	2.87815	1	1
W5U7P5_ICTPU	26S proteasome non-ATPase regulatory subunit 2	Psmd2	0.9	1	1	1.7	1.6	1.6	0.756729	3.83825	1	1
E3TDC8_9TELE	26S proteasome non-ATPase regulatory subunit 6	PSMD6	1	0.9	1	0.7	0.7	0.7	-0.465664	2.87815	0	0
E3TFR8_ICTPU	Cluster of 26S proteasome non-ATPase regulatory subunit 8	PSMD8	1.1	1.1	1.1	0.9	0.9	0.8	-0.343954	2.65913	0	0
W5U9M8_ICTPU	26S proteasome non-ATPase regulatory subunit 9	Psmd9	1.2	1.2	1.2	1.8	1.9	1.9	0.63743	4.43317	1	1
W5UBZ4_ICTPU	28S ribosomal protein S17, mitochondrial	MRPS17	0.9	0.9	1	0.6	0.6	0.6	-0.63743	3.25026	-1	1
W5UD83_ICTPU	28S ribosomal protein S23, mitochondrial	Mrps23	1	1	1.1	1.2	1.2	1.2	0.215729	2.12549	0	0
W5U6M9_ICTPU	28S ribosomal protein S26, mitochondrial	Mrps26	1	1	1.1	1	1	0.9	-0.0962153	0.637895	0	0
W5UKN6_ICTPU	28S ribosomal protein S31, mitochondrial	MRPS31	1	1	1	1.6	1.6	1.5	0.647698	4.1536	1	1
W5U6X2_ICTPU	28S ribosomal protein S34, mitochondrial	MRPS34	0.9	1	1	1.5	1.5	1.5	0.633872	4.04955	1	1
O73851_ICTPU	Cluster of 3 beta-hydroxysteroid dehydrogenase/Delta 5--4-isomerase	HSD3B	1	0.9	1	1.8	1.9	2	0.974909	3.82099	1	1
W5U6D7_ICTPU	3'(2'),5'-bisphosphate nucleotidase 1	BPNT1	1	1	1	1	1	1	0		0	0
E3TDJ4_9TELE	3-hydroxyacyl-CoA dehydrogenase type-2	HCD2	1	1	1	0.8	0.9	0.9	-0.206451	1.79236	0	0
E3TFC6_ICTPU	Cluster of 3-hydroxybutyrate dehydrogenase type-2	BDH2	0.9	1	1	1.5	1.6	1.6	0.696608	3.65854	1	1
W5UBM4_ICTPU	3-hydroxyisobutyryl-CoA hydrolase, mitochondrial	hibch	0.7	0.9	0.9	1.1	1.1	1.1	0.400538	1.79236	0	0
W5U7T2_ICTPU	3-mercaptopyruvate sulfurtransferase	MPST	0.9	1	0.9	1	1.1	1	0.146841	0.994856	0	0
W5UIL5_ICTPU	39S ribosomal protein L11, mitochondrial	MRPL11	1	1	1	1.4	1.4	1.4	0.485427	60.8464	0	0
W5U806_ICTPU	39S ribosomal protein L12, mitochondrial	Mrpl12	1	0.9	0.9	0.6	0.7	0.7	-0.485427	2.31761	0	0
W5UA70_ICTPU	39S ribosomal protein L28, mitochondrial	mrpl28	1	1	1	1.5	1.5	1.5	0.584963	65535	1	1
W5UJ79_ICTPU	4-hydroxyphenylpyruvate dioxygenase	hpd	0.9	1.1	1	2	1.8	1.6	0.847997	2.46238	1	1
RS10_ICTPU	40S ribosomal protein S10	rps10	1.1	1.1	1.1	0.8	0.8	0.9	-0.400538	2.87815	0	0
Q90YR3_ICTPU	40S ribosomal protein S11		1	1.1	1	1.5	1.4	1.4	0.472068	2.97569	0	0
Q90YR2_ICTPU	40S ribosomal protein S12		1	0.9	1	1.2	1.3	1.2	0.351472	2.31761	0	0
Q90YQ9_ICTPU	40S ribosomal protein S15		1	1.1	1.1	1.3	1.2	1.2	0.209453	1.6178	0	0
RS18_ICTPU	40S ribosomal protein S18	rps18	0.9	0.9	1	1.6	1.5	1.6	0.747234	3.75068	1	1
RS19_ICTPU	40S ribosomal protein S19	rps19	1	1	1	0.8	0.8	0.8	-0.321928	60.8464	0	0
RS2_ICTPU	40S ribosomal protein S2	rps2	1	1.1	1.1	1.5	1.5	1.6	0.523562	3.23328	0	0
Q90YQ3_ICTPU	40S ribosomal protein S20		1	1	1	1.2	1.3	1.3	0.341037	2.87815	0	0
RS21_ICTPU	40S ribosomal protein S21	rps21	1.1	1.1	1	0.9	0.8	0.9	-0.29956	1.87826	0	0
RS23_ICTPU	40S ribosomal protein S23	rps23	1.1	1.2	1.1	2	1.9	2	0.79518	4.22076	1	1
RS24_ICTPU	40S ribosomal protein S24	rps24	0.9	0.9	0.9	0.2	0.2	0.2	-2.16993	65.4309	-1	1
RS25_ICTPU	40S ribosomal protein S25	rps25	1	0.9	1	0.3	0.3	0.3	-1.68806	4.43317	-1	1
Q90YP8_ICTPU	40S ribosomal protein S26-1		0.9	1.1	1	1.3	1.3	1.3	0.378512	2.18486	0	0
Q90YP7_ICTPU	40S ribosomal protein S26-2		0.9	1	1	0.6	0.6	0.5	-0.770518	2.97569	-1	1
E3TC15_9TELE	40S ribosomal protein S27	RS27	1.1	0.9	1	0.6	0.6	0.7	-0.658963	2.27343	-1	1
E3TG81_ICTPU	Cluster of 40S ribosomal protein S3a	RS3A	0.9	0.9	1	0.5	0.5	0.6	-0.807355	2.97569	-1	1
RS4_ICTPU	40S ribosomal protein S4	rps4	1	1.1	0.9	0.9	1	0.9	-0.0995357	0.427243	0	0
Q90YR9_ICTPU	40S ribosomal protein S5		1	1	1	1.6	1.5	1.6	0.647698	4.1536	1	1
RS6_ICTPU	40S ribosomal protein S6	rps6	1	1	1	1.5	1.5	1.5	0.584963	65535	1	1
E3TEM8_ICTPU	40S ribosomal protein S8	RS8	1	1.1	1.2	2.1	2.1	2	0.909802	3.88097	1	1
RSSA_ICTPU	40S ribosomal protein SA	rpsa	1	0.9	1	0.8	0.8	0.8	-0.273018	2.12549	0	0
E3TGE5_ICTPU	40S ribosomal protein s13	RS13	1	1	1	0.8	0.7	0.8	-0.383329	2.65913	0	0
E3TG92_ICTPU	40S ribosomal protein s14	RS14	0.9	0.9	1	1.8	2	1.9	1.02554	3.88097	1	1
E3TDL9_9TELE	40S ribosomal protein s15a	RS15A	1	1	1	0.9	1	0.9	-0.0995357	0.935106	0	0
E3TCX8_9TELE	40S ribosomal protein s15a	RS15A	1	1	1	0.7	0.7	0.8	-0.447459	2.87815	0	0
E3TDR3_ICTPU	40S ribosomal protein s16	RS16	1	1	1	1.4	1.5	1.5	0.552541	3.82099	0	0
E3TER4_ICTPU	40S ribosomal protein s17	RS17	1	1	1	0.9	0.9	0.9	-0.152003	65535	0	0
E3TG96_ICTPU	40S ribosomal protein s28	RS28	1	0.9	1	0.9	0.9	0.9	-0.103093	0.935106	0	0
E3TEU8_ICTPU	40S ribosomal protein s3	RS3	1	1	1.1	1.1	1	1.1	0.0458037	0.285236	0	0
E3TG90_ICTPU	Cluster of 40S ribosomal protein s7	RS7	1	1	1	1.7	1.6	1.7	0.736966	4.43317	1	1
E3TD22_9TELE	40S ribosomal protein s9	RS9	0.9	1	1	1	0.9	1.1	0.0489096	0.191566	0	0
W5UKK3_ICTPU	45 kDa calcium-binding protein	sdf4	1	1	1	0.6	0.6	0.6	-0.736966	65535	-1	1
Q2EGQ6_ICTPU	4SNc-tudor domain protein (Fragment)		1	1	1	0.5	0.5	0.5	-1	65535	-1	1
W5UDD8_ICTPU	5'-AMP-activated protein kinase catalytic subunit alpha-2	PRKAA2	1	1	1	0.9	0.9	1	-0.0995357	0.935106	0	0
W5ULM6_ICTPU	Cluster of 5'-AMP-activated protein kinase subunit gamma-2	PRKAG2	0.9	0.9	0.9	1.2	1.1	1.2	0.374396	2.87815	0	0
W5UJW4_ICTPU	5'-nucleotidase	NT5E	1	1	1.1	1.4	1.4	1.4	0.438121	3.41098	0	0
W5UMK2_ICTPU	5-hydroxyisourate hydrolase	urah	1	1	1	1.1	1.2	1.2	0.222392	2.12549	0	0
W5UJK0_ICTPU	6-phosphofructokinase	Pfkl	1	1.1	1.1	1.2	1.2	1.1	0.129283	0.994856	0	0
W5UEN3_ICTPU	60 kDa heat shock protein, mitochondrial	HSPD1	0.9	0.9	1	1.6	1.5	1.7	0.777608	3.25026	1	1
RLA0_ICTPU	60S acidic ribosomal protein P0	rplp0	0.9	0.9	1	1.3	1.3	1.3	0.478047	3.41098	0	0
Q90YW9_ICTPU	60S acidic ribosomal protein P2	rpp-2	0.9	0.9	0.9	1.4	1.5	1.5	0.704544	4.1536	1	1
RL11_ICTPU	60S ribosomal protein L11	rpl11	1	1	0.9	0.9	0.8	0.9	-0.157541	0.994856	0	0
E3TGK1_ICTPU	60S ribosomal protein L13	RL13	0.9	0.9	0.9	1.4	1.5	1.5	0.704544	4.1536	1	1
RL15_TACFU	Cluster of 60S ribosomal protein L15	rpl15	1	1	1	0.7	0.6	0.6	-0.658963	3.41098	-1	1
Q90YV1_ICTPU	60S ribosomal protein L17	Rpl17	1	1	1	0.8	0.7	0.7	-0.447459	2.87815	0	0
RL18_ICTPU	60S ribosomal protein L18	rpl18	0.8	1.1	1	1.3	1.3	1.4	0.463947	1.75192	0	0
RL18A_ICTPU	60S ribosomal protein L18a	rpl18a	1	1	1.1	0.9	1	0.9	-0.146841	0.994856	0	0
RL22_ICTPU	60S ribosomal protein L22	rpl22	1	1.2	1.4	1.1	1.2	1.2	-0.040642	0.0994936	0	0
RL23_ICTPU	60S ribosomal protein L23	rpl23	1	1	1	1.8	1.8	1.8	0.847997	65535	1	1
RL24_ICTPU	Cluster of 60S ribosomal protein L24	rpl24	1	0.9	1	1	1.1	1.1	0.142019	0.994856	0	0
Q90YU2_ICTPU	60S ribosomal protein L26	Rpl26	1	1	1.1	0.6	0.7	0.6	-0.706269	2.97569	-1	1
E3TD08_9TELE	60S ribosomal protein L27	RL27	1.1	1.3	1.2	0.8	0.7	0.7	-0.710493	2.65913	-1	1
W8VVL1_CLABA	60S ribosomal protein L30	rpl30	1	1	1	1.1	1.1	1.1	0.137504	65535	0	0
RL30_ICTPU	60S ribosomal protein L30	rpl30	1	0.9	0.9	0.9	0.9	0.9	-0.0524674	0.427243	0	0
RL32_ICTPU	60S ribosomal protein L32	rpl32	1	0.9	1	0.7	0.7	0.6	-0.536053	2.50507	0	0
RL34_ICTPU	60S ribosomal protein L34	rpl34	1	1.1	1	1.4	1.4	1.5	0.472068	2.97569	0	0
RL35_ICTPU	60S ribosomal protein L35	rpl35	1	0.9	0.9	0.8	0.7	0.8	-0.283793	1.6178	0	0
RL35A_ICTPU	60S ribosomal protein L35a	rpl35a	1	1	1	0.5	0.5	0.5	-1	65535	-1	1
RL36_ICTPU	60S ribosomal protein L36	rpl36	1.1	1	1	1.8	1.7	1.8	0.773724	4.00135	1	1
RL37_ICTPU	60S ribosomal protein L37	rpl37	0.9	1	1	1.1	1.1	1.1	0.186413	1.79236	0	0
RL37A_ICTPU	60S ribosomal protein L37a	rpl37a	1	1.1	1	1.2	1.2	1.2	0.215729	2.12549	0	0
RL7A_ICTPU	60S ribosomal protein L7a	rpl7a	1	0.9	1	1.4	1.4	1.4	0.534336	3.69456	0	0
RL9_ICTPU	60S ribosomal protein L9	rpl9	0.9	1	0.9	0.7	0.7	0.7	-0.415037	2.65913	0	0
Q90YV9_ICTPU	60S ribosomal protein l10	RL10	1	0.9	1	1.6	1.5	1.6	0.696608	3.65854	1	1
E3TD77_9TELE	60S ribosomal protein l12	RL12	1	1	1	1.7	1.6	1.7	0.736966	4.43317	1	1
E3TDE8_9TELE	60S ribosomal protein l21	RL21	1	1	1.1	0.9	0.8	0.8	-0.31034	1.87826	0	0
E3TEN4_ICTPU	60S ribosomal protein l27a	RL27A	1	0.9	1	0.8	0.9	0.8	-0.214125	1.32403	0	0
E3TD80_9TELE	60S ribosomal protein l28	RL28	1	0.9	1	0.7	0.7	0.7	-0.465664	2.87815	0	0
E3TEP4_ICTPU	60S ribosomal protein l3	RL3	1	1.1	1	0.8	0.8	0.8	-0.369234	2.65913	0	0
E3TD46_9TELE	60S ribosomal protein l31	RL31	1	1	1	1.2	1.2	1.2	0.263034	65535	0	0
E3TCW2_9TELE	60S ribosomal protein l36a	RL36A	1	1.1	1.1	0.9	0.9	0.9	-0.245112	2.12549	0	0
E3TG98_ICTPU	Cluster of 60S ribosomal protein l5	RL5	1.2	1	1.3	1	1	0.9	-0.271302	0.994856	0	0
E3TG95_ICTPU	Cluster of 60S ribosomal protein l8	RL8	1	1	1	0.8	0.9	0.9	-0.206451	1.79236	0	0
W5UQA0_ICTPU	78 kDa glucose-regulated protein	HSPA5	1	1.1	1	1.1	1	1	0	0	0	0
W5UCJ7_ICTPU	A-kinase anchor protein 1, mitochondrial	AKAP1	0.8	1	1.1	1.2	1.4	1.1	0.351472	1.00305	0	0
W5UDC9_ICTPU	ADP-ribose pyrophosphatase, mitochondrial	Nudt9	1.1	1.1	1.1	0.7	0.7	0.7	-0.652077	62.0505	-1	1
W5UST6_ICTPU	Cluster of ADP-ribosylation factor 5	Arf5	1	1.4	1	1	1	0.9	-0.229482	0.534656	0	0
E3TDY0_ICTPU	ADP-ribosylation factor 6	ARF6	1	1.1	1	1.4	1.3	1.3	0.367732	2.50507	0	0
W5UDR1_ICTPU	ADP-ribosylation factor-like protein 1	ARL1	1.1	1.6	1.3	1.8	1.9	1.8	0.459432	1.54576	0	0
E3TFG4_ICTPU	Cluster of ADP-ribosylation factor-like protein 2	ARL2	1	0.9	1	0.7	0.7	0.7	-0.465664	2.87815	0	0
E3TCI5_9TELE	ADP-ribosylation factor-like protein 3	ARL3	0.9	0.9	0.9	1.1	1.1	1.2	0.332575	2.65913	0	0
W5USM2_ICTPU	ADP-ribosylation factor-like protein 8B-A	arl8ba	0.9	0.9	0.9	0.6	0.5	0.6	-0.667425	3.25026	-1	1
W5UG89_ICTPU	ADP-ribosylation factor-like protein 9	ARL9	1	1	1	0.7	0.7	0.7	-0.514573	61.5508	0	0
E3TDF9_9TELE	ADP-ribosylation factor-related protein 1	ARFRP	1	0.9	1	0.9	0.9	0.8	-0.157541	0.994856	0	0
E3TG37_ICTPU	ADP-sugar pyrophosphatase	NUDT5	1	0.9	0.9	0.7	0.7	0.7	-0.415037	2.65913	0	0
W5UEK0_ICTPU	Cluster of AFG3-like protein 2	AFG3L2	1	0.9	1	0.8	0.9	0.9	-0.157541	0.994856	0	0
W5UI98_ICTPU	AH receptor-interacting protein	Aip	1	1	1	1.4	1.4	1.5	0.519374	3.69456	0	0
W5URB0_ICTPU	AMP deaminase 2	Ampd2	1.1	1	1	0.9	0.9	0.8	-0.253757	1.6178	0	0
W5UMD2_ICTPU	AP-1 complex subunit beta-1	AP1B1	1	1.1	1.1	1.1	1.1	1.1	0.0443941	0.427243	0	0
W5URF4_ICTPU	AP-1 complex subunit gamma-1	AP1G1	0.8	0.9	1	0.8	0.8	0.8	-0.169925	0.800512	0	0
W5UDY7_ICTPU	AP-1 complex subunit mu-1	AP1M1	1	1.5	1.2	1.3	1.1	1.1	-0.0801703	0.156103	0	0
E3TCG3_9TELE	AP-1 complex subunit mu-2	AP1M2	1	0.4	0.1	0.1	0.4	0.4	-0.736966	0.285236	0	0
W5UHZ5_ICTPU	AP-2 complex subunit alpha-2	Ap2a2	0.9	1.1	1.1	1.7	1.6	1.6	0.660514	2.88841	1	1
W5UAW9_ICTPU	AP-2 complex subunit mu-A	ap2m1a	1	1.1	0.9	1.2	1.3	1.2	0.302563	1.60387	0	0
E3TCS6_9TELE	AP-2 complex subunit sigma	AP2S1	0.9	0.9	1	2.4	2.4	2.5	1.38247	5.23549	1	1
W5UCR5_ICTPU	AP-3 complex subunit beta-1	AP3B1	1.1	1.1	1.1	1.3	1.3	1.2	0.203533	2.12549	0	0
W5UJ86_ICTPU	AP-3 complex subunit mu-1	AP3M1	1	0.9	0.9	0.8	0.9	0.9	-0.106915	0.637895	0	0
Q1WA58_ICTPU	ATP synthase beta-subunit-like (Fragment)		1	0.9	1	0.7	0.7	0.7	-0.465664	2.87815	0	0
A8DT56_9TELE	Cluster of ATP synthase protein 8		0.9	1	0.9	1.5	1.5	1.5	0.684498	4.1536	1	1
W5ULS3_ICTPU	ATP synthase subunit O, mitochondrial	ATP5O	1	0.9	1	0.5	0.5	0.5	-0.95109	3.82099	-1	1
Q0VH96_9TELE	Cluster of ATP synthase subunit a	ATP6	1	0.9	1	0.3	0.3	0.3	-1.68806	4.43317	-1	1
E3TE68_ICTPU	Cluster of ATP synthase subunit gamma	ATPG	1	1	1	1	1	1	0		0	0
W5UK23_ICTPU	ATP synthase subunit s, mitochondrial	ATP5S	1	0.9	1	1.1	1.1	1.1	0.186413	1.79236	0	0
E3TEQ9_ICTPU	Cluster of ATP synthase-coupling factor 6, mitochondrial	ATP5J	0.9	1	0.9	1.9	1.8	1.8	0.974005	4.35315	1	1
W5UJU7_ICTPU	ATP-binding cassette sub-family A member 5	ABCA5	0.9	0.9	0.9	0.8	0.9	0.9	-0.0544478	0.427243	0	0
W6A3D5_ICTPU	ATP-binding cassette sub-family B member 3	ABCB3	0.9	1	1	1.3	1.3	1.4	0.463947	2.83176	0	0
W6A3B2_ICTPU	ATP-binding cassette sub-family B member 6-1	abcb6-1	1	1	1	0.8	0.8	0.9	-0.263034	2.12549	0	0
W5U8F6_ICTPU	ATP-binding cassette sub-family B member 7, mitochondrial	Abcb7	1	1	1	0.8	0.8	0.8	-0.321928	60.8464	0	0
W5UB71_ICTPU	ATP-binding cassette sub-family B member 8, mitochondrial	abcb8	1	0.9	1	0.4	0.5	0.4	-1.15754	3.45856	-1	1
W6AC94_ICTPU	ATP-binding cassette sub-family C (CFTR/MRP), member 5-like protein	ABCC5l	0.9	1	1	1.6	1.6	1.6	0.726982	4.34484	1	1
W5U5M7_ICTPU	ATP-binding cassette sub-family D member 3a	Abcd3a	1.1	1.3	1.1	1.1	1	0.9	-0.222392	0.880159	0	0
W5URY3_ICTPU	ATP-binding cassette sub-family F member 2-1	Abcf2-1	0.9	1.1	1	0.9	1	0.9	-0.0995357	0.427243	0	0
W5UF19_ICTPU	ATP-citrate synthase	Acly	1	1	1	1.1	1.1	1.1	0.137504	65535	0	0
W5UL10_ICTPU	ATP-dependent Clp protease ATP-binding subunit clpX, mitochondrial	CLPX	1	0.9	0.9	0.7	0.8	0.8	-0.283793	1.6178	0	0
Q1WA95_ICTPU	ATPase H+ transporting lysosomal V1 subunit H (Fragment)		1.1	1.1	1.2	1.6	1.6	1.5	0.467126	3.10907	0	0
Q4JI15_ICTPU	ATPase Na-K transporting polypeptide (Fragment)		1	1	0.9	0.7	0.8	0.8	-0.334419	1.87826	0	0
W5UCA9_ICTPU	ATPase family AAA domain-containing protein 1-B	atad1b	1	0.9	1	1.4	1.4	1.5	0.568284	3.23328	0	0
W5UJ53_ICTPU	ATPase inhibitor B, mitochondrial	atpif1b	1	1	1.1	1.2	1.2	1.2	0.215729	2.12549	0	0
W5UTF4_ICTPU	ATPase inhibitor B, mitochondrial	atpif1b	1	1	1.1	1	1	1	-0.0473057	0.427243	0	0
W5UDR6_ICTPU	Acetyl-CoA acetyltransferase, mitochondrial	acat1	0.8	0.8	0.8	0.4	0.3	0.4	-1.12553	3.69456	-1	1
U3M617_TACFU	Acetyl-CoA carboxylase alpha (Fragment)	ACACA	1	1	1	0.7	0.7	0.7	-0.514573	61.5508	0	0
W5UJR9_ICTPU	Acid ceramidase	ASAH1	1	1	1	0.4	0.4	0.4	-1.32193	63.959	-1	1
W5UC80_ICTPU	Acid sphingomyelinase-like phosphodiesterase 3a	SMPDL3A	1	1	1	0.9	0.9	0.9	-0.152003	65535	0	0
W5U924_ICTPU	Acidic fibroblast growth factor intracellular-binding protein	Fibp	1	1	1	1.7	1.5	1.5	0.647698	2.97857	1	1
W5UD72_ICTPU	Acidic leucine-rich nuclear phosphoprotein 32 family member A	anp32a	1	0.9	1	1.6	1.5	1.6	0.696608	3.65854	1	1
W5UM03_ICTPU	Acidic leucine-rich nuclear phosphoprotein 32 family member B	ANP32B	1.1	1.1	1	1.6	1.5	1.5	0.523562	3.23328	0	0
W5U675_ICTPU	Acidic leucine-rich nuclear phosphoprotein 32 family member E	anp32e	1	1.6	2.5	1.9	2.3	1.9	0.258312	0.296583	0	0
W5UKM0_ICTPU	Acidic mammalian chitinase	Chia	1	1	1	1.4	1.5	1.4	0.519374	3.69456	0	0
W5UKC8_ICTPU	Aconitate hydratase, mitochondrial	Aco2	1	1	1	0.8	0.8	0.8	-0.321928	60.8464	0	0
E3TC62_9TELE	Cluster of Actin alpha sarcomeric/cardiac	ACT2	1	1	1	0.8	0.8	0.8	-0.321928	60.8464	0	0
W5U8X0_ICTPU	Actin-like protein 6A	ACTL6A	1.1	1	1	1.1	1.1	1.1	0.0901978	0.935106	0	0
W5URD7_ICTPU	Actin-related protein 2-A	actr2a	1	1	1	0.7	0.7	0.7	-0.514573	61.5508	0	0
E3TEG4_ICTPU	Actin-related protein 2/3 complex subunit 5	ARPC5	1	0.9	1	1	1	0.8	-0.0506261	0.168854	0	0
E3TEV1_ICTPU	Actin-related protein 3-feb complex subunit 1a	ARC1A	1	1	1	0.7	0.8	0.8	-0.383329	2.65913	0	0
E3TBU2_9TELE	Actin-related protein 3-feb complex subunit 1b	ARC1B	1	0.9	1	0.7	0.7	0.7	-0.465664	2.87815	0	0
E3TC97_9TELE	Actin-related protein 3-feb complex subunit 2	ARPC2	0.9	1.1	1.1	1	1	1	-0.0473057	0.191566	0	0
E3TG73_ICTPU	Actin-related protein 3-feb complex subunit 4	ARPC4	1	0.9	1	0.6	0.6	0.6	-0.688056	3.41098	-1	1
W5UFV7_ICTPU	Activated RNA polymerase II transcriptional coactivator p15	SUB1	1	0.9	0.9	0.8	0.8	0.8	-0.222392	1.79236	0	0
W5UBL5_ICTPU	Activated RNA polymerase II transcriptional coactivator p15	SUB1	1	1	1	1.4	1.3	1.3	0.415037	3.25026	0	0
W6A3I4_ICTPU	Activating signal cointegrator 1 complex subunit 3	ascc3	1	0.9	1	0.7	0.6	0.7	-0.536053	2.50507	0	0
E3TET2_ICTPU	Activator of 90 kDa heat shock protein ATPase-like protein 1	AHSA1	1	0.9	1	0.7	0.7	0.8	-0.398549	2.10999	0	0
W5U657_ICTPU	Acyl-CoA dehydrogenase family member 9, mitochondrial	ACAD9	0.9	1	1	1.1	1.1	1.1	0.186413	1.79236	0	0
Q2I166_ICTPU	Acyl-CoA hydrolase (Fragment)		1	1.1	1	0.9	0.9	0.9	-0.199309	1.79236	0	0
W5UAW5_ICTPU	Acyl-CoA synthetase short-chain family member 3, mitochondrial	ACSS3	0.9	1	0.9	1.3	1.4	1.2	0.478047	2.27343	0	0
W5UE70_ICTPU	Acyl-CoA-binding domain-containing protein 5	acbd5a	1	1	1	0.6	0.6	0.6	-0.736966	65535	-1	1
E3TD07_9TELE	Acyl-CoA-binding domain-containing protein 7	ACBD7	1.1	1.1	1	1.1	1.2	1.1	0.0874628	0.637895	0	0
W5UTD5_ICTPU	Acyl-coenzyme A oxidase	Acox1	1	0.9	0.9	0.9	0.8	0.9	-0.106915	0.637895	0	0
W5UB22_ICTPU	Acyl-coenzyme A synthetase ACSM3, mitochondrial	ACSM3	0.9	0.9	1	0.8	0.8	0.8	-0.222392	1.79236	0	0
W5UTE9_ICTPU	Acyl-coenzyme A thioesterase 13	Acot13	0.9	0.9	1	0.8	0.8	0.8	-0.222392	1.79236	0	0
E3TEV0_ICTPU	Acyl-protein thioesterase 2	LYPA2	1	0.9	0.9	1.3	1.4	1.4	0.550197	3.10907	0	0
W5ULW3_ICTPU	Acylamino-acid-releasing enzyme	Apeh	0.9	1.1	1	1.5	1.4	1.5	0.552541	2.65913	0	0
W5UC97_ICTPU	Acylglycerol kinase, mitochondrial	agk	0.9	0.9	1	0.7	0.7	0.7	-0.415037	2.65913	0	0
W5UJP7_ICTPU	Acylpyruvase FAHD1, mitochondrial	Fahd1	1	1	1	1.1	1.1	1	0.0931094	0.935106	0	0
Q20AK0_ICTPU	Cluster of Adenine nucleotide translocator s6 (Fragment)		1	0.9	1	0.7	0.7	0.7	-0.465664	2.87815	0	0
E3TCP3_9TELE	Adenosine deaminase	ADA	0.7	0.7	0.7	0.1	0.1	0.1	-2.80735	62.7414	-1	1
W5UMR6_ICTPU	Cluster of Adenosine kinase	ADK	1	1.1	1.1	1.1	1.1	1.1	0.0443941	0.427243	0	0
W5UTU7_ICTPU	Adenosylhomocysteinase	ahcy-b	1	1.1	1.1	1.3	1.3	1.3	0.285402	2.65913	0	0
W5UBL9_ICTPU	Adenylate kinase 4, mitochondrial	AK4	1	1	1	1.1	1.2	1.1	0.180572	1.79236	0	0
W5UTR1_ICTPU	Adenylate kinase isoenzyme 1	ak1	1	0.9	1	0.7	0.7	0.7	-0.465664	2.87815	0	0
W5U9A3_ICTPU	Adenylosuccinate lyase	ADSL	1	0.9	1	0.9	0.9	0.9	-0.103093	0.935106	0	0
W5UMC9_ICTPU	Adenylyl cyclase-associated protein	CAP1	1	1	1	1.1	1.2	1.1	0.180572	1.79236	0	0
W5UC92_ICTPU	Adenylyl cyclase-associated protein	CAP2	1	1	1	1.2	1.1	1.1	0.180572	1.79236	0	0
E3TDF7_9TELE	Adipocyte plasma membrane-associated protein	APMAP	1	1	0.9	1.1	1.2	1	0.186413	0.935106	0	0
Q2I192_ICTPU	Adipophilin isoform 4 (Fragment)		1	1.1	1	0.9	1	0.9	-0.146841	0.994856	0	0
Q1WA77_ICTPU	Adrenodoxin-like (Fragment)		1.1	1	1.1	0.7	0.8	0.7	-0.540568	2.67558	0	0
W5UCF1_ICTPU	Aladin	AAAS	1.1	1.1	1.1	1	1	0.9	-0.186413	1.79236	0	0
W5UL72_ICTPU	Cluster of Alanine--tRNA ligase, cytoplasmic	Aars	1.2	1.3	1.2	1	1	1	-0.302563	2.65913	0	0
E3TFT5_ICTPU	Cluster of Alcohol dehydrogenase (NADP+) b	A1A1B	1	1	1	0.3	0.3	0.3	-1.73697	65535	-1	1
W5UFF6_ICTPU	Alcohol dehydrogenase class-3	ADHX	1	1	1.1	1.3	1.3	1.4	0.367732	2.50507	0	0
W5UI33_ICTPU	Aldehyde dehydrogenase	ALDH3B1	1	1.1	1.3	1.5	1.4	1.4	0.338802	1.47532	0	0
W5U9R9_ICTPU	Aldehyde dehydrogenase family 16 member A1	ALDH16A1	1	1	1.1	0.5	0.5	0.5	-1.04731	4.04955	-1	1
W5UDG6_ICTPU	Aldehyde dehydrogenase family 8 member A1	aldh8a1	1	0.9	1	1.4	1.4	1.5	0.568284	3.23328	0	0
W5UHT2_ICTPU	Cluster of Aldehyde dehydrogenase family 9 member A1-A	aldh9a1a	1	1.1	1	1.3	1.4	1.4	0.403356	2.67558	0	0
E3TGI9_ICTPU	Aldose 1-epimerase	GALM	0.9	1.2	1	1.3	1.3	1.2	0.293731	1.16376	0	0
E3TGP4_ICTPU	Cluster of Aldose reductase	ALDR	1	0.9	1	0.9	0.9	1	-0.0506261	0.285236	0	0
W5UAG0_ICTPU	Alkaline phosphatase	PPB	1	1.1	1.1	0.8	0.8	0.8	-0.415037	2.87815	0	0
W5UG46_ICTPU	Alkyldihydroxyacetonephosphate synthase, peroxisomal	AGPS	0.9	1	0.9	1.2	1.2	1.2	0.36257	2.87815	0	0
E3TDL1_9TELE	Allograft inflammatory factor 1-like	AIF1L	1	1	1	0.6	0.7	0.6	-0.658963	3.41098	-1	1
W5UK48_ICTPU	Alpha-1-antitrypsin	A1AT	1	1.1	1	0.7	0.7	0.7	-0.561879	3.25026	0	0
W5U756_ICTPU	Alpha-1-syntrophin	SNTA1	1	1.2	1	1.3	1.3	1.2	0.247928	1.25932	0	0
W5UDI7_ICTPU	Alpha-2-antiplasmin	Serpinf2	1	1	1	1.8	1.8	1.8	0.847997	65535	1	1
W5UKW6_ICTPU	Alpha-N-acetylgalactosaminidase	NAGA	1	1	1	0.8	0.8	0.8	-0.321928	60.8464	0	0
Q4JHZ1_ICTPU	Alpha-actinin (Fragment)		1	1	1	1.5	1.6	1.5	0.616671	4.04955	1	1
W5ULX8_ICTPU	Cluster of Alpha-actinin-3	ACTN3	1	1.1	1	1.3	1.3	1.3	0.331206	2.87815	0	0
W5UB39_ICTPU	Alpha-aminoadipic semialdehyde dehydrogenase	ALDH7A1	1	1	1	1.5	1.6	1.6	0.647698	4.1536	1	1
E3TBZ6_9TELE	Alpha-methylacyl-CoA racemase	AMACR	1	1.1	1.1	1.1	1.1	1.1	0.0443941	0.427243	0	0
W5ULW8_ICTPU	Alpha-soluble NSF attachment protein	Napa	1	1.1	1	0.8	0.7	0.7	-0.494765	2.50507	0	0
E3TEK1_ICTPU	Cluster of Alpha-soluble nsf attachment protein	SNAA	0.9	0.9	1	0.7	0.7	0.7	-0.415037	2.65913	0	0
W5UG80_ICTPU	Alpha/beta hydrolase domain-containing protein 14A	abhd14a	1	1	1	0.8	0.8	0.8	-0.321928	60.8464	0	0
W5UB99_ICTPU	Alpha/beta hydrolase domain-containing protein 14B	Abhd14b	0.9	0.9	0.9	1	1.1	1	0.199309	1.79236	0	0
W5U8L1_ICTPU	Amidophosphoribosyltransferase	PPAT	1	1	1	1.2	1.2	1.2	0.263034	65535	0	0
E3TCS7_9TELE	Aminoacyl tRNA synthetase complex-interacting multifunctional protein 1	AIMP1	1	0.9	1	1.4	1.4	1.5	0.568284	3.23328	0	0
E3TDJ8_9TELE	Aminoacyl tRNA synthetase complex-interacting multifunctional protein 2	AIMP2	1	1.1	0.9	0.6	0.6	0.6	-0.736966	2.64237	-1	1
W5UK06_ICTPU	Aminomethyltransferase	AMT	1	1.1	1	0.4	0.4	0.5	-1.25376	3.65854	-1	1
W5U6U0_ICTPU	Aminopeptidase N	ANPEP	0.9	1	0.9	0.5	0.6	0.6	-0.719892	2.83176	-1	1
W5UIW4_ICTPU	Aminopeptidase N	ANPEP	1	1	1.1	0.9	0.9	1	-0.146841	0.994856	0	0
W5U9W6_ICTPU	Cluster of Amyloid beta A4 protein	app	1	0.9	0.9	0.7	0.8	0.7	-0.347923	1.87826	0	0
W5UEE1_ICTPU	Ancient ubiquitous protein 1	aup1	1	1.1	1	1.4	1.4	1.4	0.438121	3.41098	0	0
W5U6K1_ICTPU	Angio-associated migratory cell protein	AAMP	1	0.9	1	1.2	1.2	1.1	0.271302	1.87826	0	0
W5UL05_ICTPU	Ankyrin repeat and FYVE domain-containing protein 1	Ankfy1	0.9	1.1	1	1	1	1	0	0	0	0
W5U5Q1_ICTPU	Ankyrin repeat and MYND domain-containing protein 2	ANKMY2	1	1.2	1.2	1.3	1.1	1.2	0.0824622	0.308241	0	0
E3TGP3_ICTPU	Ankyrin repeat domain-containing protein 22	ANR22	1	1	1	0.8	0.9	0.8	-0.263034	2.12549	0	0
W5UDE8_ICTPU	Ankyrin repeat domain-containing protein 34A	Ankrd34a	1	0.8	1.1	1.4	1.4	1.4	0.534336	2.09875	0	0
W5U7F9_ICTPU	Ankyrin repeat domain-containing protein 46	ankrd46	1	1.2	1.1	1.3	1.3	1.3	0.241008	1.58971	0	0
E3TD65_9TELE	Cluster of Annexin	ANXA2	1	0.8	0.9	0.9	0.9	0.9	0	0	0	0
E3TDF3_9TELE	Cluster of Annexin	ANXA5	1	0.9	1	1	0.9	0.9	-0.0506261	0.285236	0	0
E3TFU8_ICTPU	Cluster of Annexin	ANXA1	0.8	0.8	0.8	0.6	0.6	0.6	-0.415037	60.8464	0	0
C1K7M5_ICTPU	Annexin	ANXA11	1	0.9	0.9	0.8	0.8	0.8	-0.222392	1.79236	0	0
W5UD93_ICTPU	Annexin	ANXA13	0.9	0.9	1	1.2	1.2	1.3	0.402098	2.50507	0	0
E3TG24_ICTPU	Annexin	ANXA3	1	1	1	0.7	0.8	0.7	-0.447459	2.87815	0	0
C1K7M3_ICTPU	Cluster of Annexin	ANXA4	1	1	1	0.8	0.8	0.8	-0.321928	60.8464	0	0
D1M7K2_ICTPU	Cluster of Annexin		1	1	1	1.1	1.1	1.2	0.180572	1.79236	0	0
W5USC4_ICTPU	Anoctamin	ano10	1	1	1	1.6	1.7	1.6	0.707819	4.34484	1	1
W5UI48_ICTPU	Antigen peptide transporter 1	ABCB2	1	0.9	0.9	0.4	0.4	0.4	-1.22239	4.04955	-1	1
W5U8V8_ICTPU	Antithrombin-III	SERPINC1	1	1.1	0.9	1.4	1.6	1.3	0.519374	1.83207	0	0
W5ULJ0_ICTPU	Apolipoprotein Eb	apoeb	1	1.1	1.1	1.5	1.4	1.4	0.426265	2.83176	0	0
W5U744_ICTPU	Apoptosis inhibitor 5	API5	1	1.1	1	1	0.9	1	-0.0962153	0.637895	0	0
W5UBM9_ICTPU	Arf-GAP domain and FG repeat-containing protein 1	AGFG1	1	1	1.1	1	1	0.9	-0.0962153	0.637895	0	0
W5UL92_ICTPU	Arfaptin-1	ARFIP1	1	1	1	0.7	0.7	0.7	-0.514573	61.5508	0	0
W5ULC5_ICTPU	Arfaptin-2	ARFIP2	1	0.9	0.9	0.9	1	0.9	0	0	0	0
W5UTL3_ICTPU	Cluster of Argininosuccinate synthase	ass1	1	1	1	1.2	1.1	1.1	0.180572	1.79236	0	0
E3TDM3_9TELE	Armadillo repeat-containing protein 1	ARMC1	1	1.1	1	1.3	1.2	1.3	0.293731	2.10999	0	0
W5UE68_ICTPU	Arrestin domain-containing protein 3	ARRDC3	1	1	1	1.5	1.5	1.5	0.584963	65535	1	1
W5U8Q8_ICTPU	Arrestin red cell isoform 1	ARR1	1	1.1	1	1.3	1.3	1.3	0.331206	2.87815	0	0
Q0PM89_9TELE	Arsenate resistance protein SIRAS (Fragment)		1	1.1	1	0.8	0.8	0.8	-0.369234	2.65913	0	0
Q0PKW4_9TELE	Arsenite-translocating ATPase (Fragment)		0.9	0.9	0.9	0.9	0.9	0.9	0		0	0
W5ULE3_ICTPU	Aryl hydrocarbon receptor	Ahr	1.1	1.1	1.1	1.5	1.5	1.4	0.415037	3.41098	0	0
W5UJ33_ICTPU	Arylacetamide deacetylase-like 4	AADACL4	0.9	0.9	1	1.4	1.4	1.4	0.584963	3.82099	0	0
W5UQQ4_ICTPU	Arylsulfatase B	ARSB	1	1	1	0.7	0.8	0.8	-0.383329	2.65913	0	0
Q1WCD8_ICTPU	Arylsulfatase a-like (Fragment)		1	0.9	1	0.8	0.9	0.8	-0.214125	1.32403	0	0
W5U727_ICTPU	Asparagine synthetase	ASNS	1	1.1	1	0.9	0.8	0.9	-0.253757	1.6178	0	0
Q20AK4_ICTPU	Asparaginyl-tRNA synthetase (Fragment)		1	1	1	1.1	1.1	1.1	0.137504	65535	0	0
W6JI86_CLABA	Cluster of Aspartate aminotransferase (Fragment)	aatm	1	1	1	0.8	0.7	0.7	-0.447459	2.87815	0	0
W5ULK8_ICTPU	Aspartyl aminopeptidase	Dnpep	1	1	1.1	0.9	0.9	1	-0.146841	0.994856	0	0
W5UIM6_ICTPU	Cluster of Astrocytic phosphoprotein PEA-15	Pea15	1	1.1	1	0.9	0.8	0.9	-0.253757	1.6178	0	0
W5U7L8_ICTPU	Atlastin-1	ATL1	1.1	1	1	1.6	1.5	1.6	0.600393	3.45856	1	1
W6A3J1_ICTPU	Autophagy-related protein 2 A	atg2a	1	0.9	1	0.7	0.7	0.7	-0.465664	2.87815	0	0
E3TC20_9TELE	Autophagy-related protein 3	ATG3	1	0.9	1	1	1	1	0.0489096	0.427243	0	0
W5UMC8_ICTPU	Axin-1	axin1	1	0.9	1	0.9	0.8	0.9	-0.157541	0.994856	0	0
W5UDJ4_ICTPU	B-cell receptor-associated protein 29	BCAP29	1	0.9	0.9	0.6	0.6	0.6	-0.63743	3.25026	-1	1
W5U6Q4_ICTPU	BRI3-binding protein	Bri3bp	0.9	1	0.9	1.7	1.7	1.7	0.86507	4.67421	1	1
W5UK37_ICTPU	BRISC complex subunit Abro1	FAM175B	0.9	0.9	0.9	0.4	0.3	0.3	-1.43296	4.1536	-1	1
W5UIV8_ICTPU	Band 3 anion exchange protein	slc4a1	1	1.1	1	1.3	1.3	1.3	0.331206	2.87815	0	0
W5UIE3_ICTPU	Basal cell adhesion molecule	Bcam	1	1.1	1.1	1.3	1.4	1.3	0.321928	2.31761	0	0
W5U9J4_ICTPU	Bcl-2-like protein 1	BCL2L1	1	1.1	1	1.3	1.2	1.3	0.293731	2.10999	0	0
W5UEE7_ICTPU	Bcl-2-like protein 11	BCL2L11	1	1.5	1.3	1.4	1.4	1.4	0.14439	0.386454	0	0
E3TF41_ICTPU	Bcl2/adenovirus e1b 19 kDa protein-interacting protein 3	BNIP3	0.8	0.9	0.9	0.7	0.7	0.7	-0.308122	2.12549	0	0
E3TCD4_9TELE	Bcl2/adenovirus e1b 19 kDa protein-interacting protein 3-like	BNI3L	1.1	1	1.1	1.2	1.2	1.2	0.169925	1.79236	0	0
W5UB25_ICTPU	Beta-1,4-galactosyltransferase 1	B4galt1	1	0.9	1	1	0.9	1	0	0	0	0
W5UB28_ICTPU	Beta-1,4-galactosyltransferase 4	B4GALT4									0	0
O42238_9TELE	Cluster of Beta-2 microglobulin (Fragment)	B2m	1	1	1	0.9	0.9	0.9	-0.152003	65535	0	0
W5UCX1_ICTPU	Beta-Ala-His dipeptidase	Cndp1	0.8	1	0.9	1.2	1.3	1.1	0.415037	1.67138	0	0
W5UL71_ICTPU	Beta-centractin	Actr1b	1	1.1	1	0.8	0.7	0.7	-0.494765	2.50507	0	0
W5UD71_ICTPU	Beta-glucuronidase	GUSB	1	0.9	0.9	0.6	0.6	0.6	-0.63743	3.25026	-1	1
W5USJ9_ICTPU	Beta-hexosaminidase	HEXB	1	1.1	1	1.6	1.6	1.7	0.660514	3.65854	1	1
E3TDW0_ICTPU	Beta-ureidopropionase	BUP1	1	1	1	1	1.1	1	0.0473057	0.427243	0	0
W5UI55_ICTPU	Betaine--homocysteine S-methyltransferase 1	bhmt	1	1.1	1.1	1.5	1.5	1.5	0.491853	3.69456	0	0
Q20AI8_ICTPU	Bifunctional aminoacyl-tRNA synthetase-like protein (Fragment)		1	1	1	1	1	1	0		0	0
W5UBF1_ICTPU	Bifunctional glutamate/proline--tRNA ligase	Eprs	1	1	1	0.9	0.9	0.9	-0.152003	65535	0	0
W5UJI3_ICTPU	Bifunctional polynucleotide phosphatase/kinase	Pnkp	1.1	1	1.1	0.5	0.5	0.5	-1.09311	4.1536	-1	1
W5UJL4_ICTPU	Bifunctional protein NCOAT	MGEA5	1	1	1	0.8	0.9	0.9	-0.206451	1.79236	0	0
W5U995_ICTPU	Bifunctional purine biosynthesis protein PURH	Atic	1	1	1.1	1.7	1.8	1.7	0.746243	3.92168	1	1
E3TCC3_9TELE	Biogenesis of lysosome-related organelles complex 1 subunit 1	BL1S1	1.1	1	1.1	0.8	0.8	0.8	-0.415037	2.87815	0	0
W5U6M8_ICTPU	Bis(5'-adenosyl)-triphosphatase enpp4	enpp4	1.1	1	1.1	1.3	1.3	1.3	0.285402	2.65913	0	0
W5UJR0_ICTPU	BolA-like protein 1	Bola1	1	0.9	1	0.9	1	1	0	0	0	0
E3TG83_ICTPU	Bola-like protein 2	BOLA2	1	0.9	1	0.7	0.7	0.7	-0.465664	2.87815	0	0
E3TFX4_ICTPU	Brain protein 44-like protein	BR44L	1	1.1	1	1.4	1.4	1.4	0.438121	3.41098	0	0
W5UQR4_ICTPU	Brain-specific angiogenesis inhibitor 1-associated protein 2	Baiap2	0.9	1	1	0.6	0.6	0.6	-0.688056	3.41098	-1	1
W5U671_ICTPU	Brain-specific angiogenesis inhibitor 1-associated protein 2-like protein 1	Baiap2l1	1	1.1	1.1	1.1	1.1	1.1	0.0443941	0.427243	0	0
W5UAD3_ICTPU	Brain-specific angiogenesis inhibitor 1-associated protein 2-like protein 1	Baiap2l1	1	1.4	1.2	1.6	1.5	1.3	0.289507	0.852765	0	0
W5U7E9_ICTPU	Cluster of Branched-chain-amino-acid aminotransferase	BCAT1	1	1	1	1	1	1	0		0	0
W5ULD8_ICTPU	Bridging integrator 2	Bin2	0.9	1	1	0.7	0.7	0.6	-0.536053	2.50507	0	0
E3TDJ7_9TELE	Brix domain-containing protein 1	BXDC1	1	1	1.1	1.2	1.2	1.2	0.215729	2.12549	0	0
W5UF17_ICTPU	C-1-tetrahydrofolate synthase, cytoplasmic	Mthfd1	1	1.1	1.1	1.1	1.2	1.1	0.0874628	0.637895	0	0
E3TFE1_ICTPU	C-myc-binding protein	MYCBP	1	0.8	0.9	0.7	0.7	0.7	-0.36257	1.58971	0	0
W5UBM1_ICTPU	C-type mannose receptor 2	Mrc2	1	0.9	1	0.6	0.6	0.6	-0.688056	3.41098	-1	1
F5HT30_CLAMA	C3 complement component (Fragment)	C3	1	0.9	1	0.9	0.8	0.8	-0.214125	1.32403	0	0
W5UJQ0_ICTPU	CAP-Gly domain-containing linker protein 2	CLIP2	0.9	1	1	0.9	0.9	0.9	-0.103093	0.935106	0	0
W5UTE1_ICTPU	CD2-associated protein	CD2AP	0.9	0.9	0.9	0.8	0.9	0.8	-0.111031	0.935106	0	0
W5UM47_ICTPU	CD302 antigen	CD302	1	1	1	1.1	1.1	1	0.0931094	0.935106	0	0
C3W2Q6_ICTPU	CD63 antigen		1	0.9	1	0.9	0.9	0.8	-0.157541	0.994856	0	0
W5UIT1_ICTPU	CDGSH iron-sulfur domain-containing protein 1	Cisd1	1	1.1	1.1	1.2	1.1	1.1	0.0874628	0.637895	0	0
W5U768_ICTPU	CDGSH iron-sulfur domain-containing protein 1	Cisd1	1	1.1	1.1	1.4	1.4	1.4	0.392317	3.25026	0	0
W5UKX1_ICTPU	CDGSH iron-sulfur domain-containing protein 2	cisd2	1	0.9	0.9	0.5	0.5	0.6	-0.807355	2.97569	-1	1
W5UE29_ICTPU	CDP-diacylglycerol--inositol 3-phosphatidyltransferase	Cdipt	1	1.1	1	1	1	1	-0.0473057	0.427243	0	0
W5UDR0_ICTPU	COMM domain-containing protein 10	COMMD10	1.1	1	1	0.9	0.8	0.9	-0.253757	1.6178	0	0
W5ULY5_ICTPU	COMM domain-containing protein 3	COMMD3	1	1	1.1	0.6	0.6	0.6	-0.784271	3.69456	-1	1
W5UAB3_ICTPU	COP9 signalosome complex subunit 4	cops4	1	0.9	0.9	0.8	0.9	0.8	-0.163499	0.994856	0	0
W5UL59_ICTPU	CTD small phosphatase-like protein	NFI1	1	1	1	1.5	1.5	1.5	0.584963	65535	1	1
W5UB88_ICTPU	Calcineurin subunit B type 1	Ppp3r1	1	0.9	1	1.3	1.3	1.3	0.427421	3.25026	0	0
W5UEZ2_ICTPU	Calcineurin-like phosphoesterase domain-containing protein 1	cpped1	1	1.2	0.8	0.6	0.7	0.6	-0.658963	1.42026	-1	1
W5UK20_ICTPU	Calcium release-activated calcium channel protein 1	orai1	1.4	1.9	1.9	0.5	0.6	0.6	-1.61298	2.62726	-1	1
W5UGM4_ICTPU	Calcium signal-modulating cyclophilin ligand	CAMLG	1	1	1	0.9	0.9	0.9	-0.152003	65535	0	0
W5UR31_ICTPU	Calcium uniporter protein, mitochondrial	mcu	1	0.9	1	0.5	0.5	0.5	-0.95109	3.82099	-1	1
W5UL68_ICTPU	Calcium uptake protein 1, mitochondrial	micu1	0.9	1	1	1.1	1.1	1.1	0.186413	1.79236	0	0
E3TDZ5_ICTPU	Calcium-binding protein 39-like	CB39L	1	1	1	0.9	0.9	0.9	-0.152003	65535	0	0
E3TC51_9TELE	Calcium-binding protein p22	CHP1	0.9	0.9	0.9	1.6	1.6	1.7	0.859822	4.5975	1	1
W5UT27_ICTPU	Cluster of Calcium/calmodulin-dependent protein kinase type II delta 1 chain	camk2d1	1	1	1.1	1.4	1.4	1.4	0.438121	3.41098	0	0
E3TFP1_ICTPU	Calcyclin-binding protein	CYBP	1	0.9	0.9	1.3	1.4	1.4	0.550197	3.10907	0	0
W5UCU3_ICTPU	Calmegin	CLGN	1	0.9	1	0.9	0.9	0.9	-0.103093	0.935106	0	0
E3TBQ9_9TELE	Calmodulin	CALM	1	1	1	0.8	0.7	0.7	-0.447459	2.87815	0	0
Q6WGJ8_ICTPU	Calnexin	CANX	1	1	1	0.8	0.8	0.8	-0.321928	60.8464	0	0
M1FS51_ICTPU	Calpain 2 large subunit b	CAPN2	0.9	0.9	0.9	1.1	1.1	1.1	0.289507	65535	0	0
W5UC05_ICTPU	Calpain-1 catalytic subunit	CANX	1	0.9	1	0.9	1	1	0	0	0	0
M1FSS0_ICTPU	Calpain-1 catalytic subunit	CAPN1	1	1	1	1.7	1.7	1.6	0.736966	4.43317	1	1
Q2HYK0_ICTPU	Calpastatin-like protein (Fragment)		0.9	1.3	1.1	1	1	0.9	-0.186413	0.482197	0	0
W5ULJ8_ICTPU	Calponin-1	Cnn1	1	1	1	0.9	0.8	0.8	-0.263034	2.12549	0	0
W5U902_ICTPU	Cluster of Calreticulin	CALR	1.1	1.3	1.1	1.7	1.6	1.7	0.514573	2.59002	0	0
E3TFB8_ICTPU	Calumenin	CALU	1	1	1	0.9	0.9	0.9	-0.152003	65535	0	0
W5UM21_ICTPU	Calumenin-B	calub	1	0.9	1	1.1	1.1	1.1	0.186413	1.79236	0	0
E3TDZ8_ICTPU	Cluster of Camp-dependent protein kinase catalytic subunit alpha	KAPCA	1	1	1	1	0.9	0.9	-0.0995357	0.935106	0	0
E3TDA9_9TELE	Canopy-1	CNPY1	1	1.1	1.1	0.9	1.2	1	-0.0458037	0.129877	0	0
W5UAX1_ICTPU	Carbohydrate sulfotransferase 15	CHST15	1	1.6	1.2	1.4	1.2	1	-0.0780025	0.11484	0	0
W5UKP3_ICTPU	Carbonic anhydrase 5B, mitochondrial	Ca5b	0.9	1.1	1	1.3	1.3	1.3	0.378512	2.18486	0	0
E3TET4_ICTPU	Cluster of Carbonic anhydrase	CAHZ	1	0.9	1	0.9	0.9	0.9	-0.103093	0.935106	0	0
E3TGM2_ICTPU	Carbonyl reductase family member 4	CBR4	1	0.8	0.9	0.8	0.9	0.9	-0.0544478	0.191566	0	0
C6FGJ4_CLAGA	Carbonyl reductase-like 20beta-hydroxysteroid dehydrogenase		1	0.9	1	1.2	1.2	1.2	0.311944	2.65913	0	0
W5U7W1_ICTPU	Carnitine O-acetyltransferase	CRAT	1	1	1	0.7	0.7	0.7	-0.514573	61.5508	0	0
W5UK01_ICTPU	Cluster of Carnitine O-palmitoyltransferase 1, liver isoform	CPT1A	1	1.1	1	1.3	1.3	1.3	0.331206	2.87815	0	0
W5U8E2_ICTPU	Carnitine O-palmitoyltransferase 2, mitochondrial	cpt2	0.9	0.8	0.9	0.5	0.5	0.5	-0.793549	3.41098	-1	1
W5UEL4_ICTPU	Casein kinase I isoform gamma-2	Csnk1g2	1	1	1	1.2	1.2	1.1	0.222392	2.12549	0	0
E3TCV4_9TELE	Casein kinase II subunit beta	CSK2B	1	1	1	1.2	1.2	1.2	0.263034	65535	0	0
E3TGJ3_ICTPU	Caspase-3	CASP3	1	1.1	1	0.9	0.9	0.9	-0.199309	1.79236	0	0
W5UBC0_ICTPU	Cluster of Catalase	cat	1	1	1.1	1.5	1.5	1.5	0.537657	3.82099	0	0
W5UBV8_ICTPU	Catenin alpha-1	CTNNA1	1	1	1	0.9	0.9	0.9	-0.152003	65535	0	0
W5UM76_ICTPU	Catenin beta-1	CTNNB1	1	1.1	1	0.8	0.9	0.8	-0.31034	1.87826	0	0
W5UM40_ICTPU	Cathepsin B	CTSB	1	1.1	1	0.9	1	0.9	-0.146841	0.994856	0	0
E3TE66_ICTPU	Cathepsin D	CATD	1	1	1	0.9	0.9	0.9	-0.152003	65535	0	0
F8TVS0_ICTPU	Cluster of Cathepsin D1		1	1.1	1.2	1	0.8	0.8	-0.343954	1.24234	0	0
W5UFM6_ICTPU	Cathepsin F	Ctsf	1	1.2	1.1	0.9	1.1	1	-0.137504	0.540812	0	0
B5LVX4_ICTPU	Cathepsin L	CTSL	0.9	1	1	1	1.1	1.1	0.142019	0.994856	0	0
W5U862_ICTPU	Cathepsin Z	Ctsz	1.1	1	1.1	1.2	1.2	1.2	0.169925	1.79236	0	0
B5LVX3_ICTPU	Cathspsin H		1.1	1.2	1.1	1.9	1.8	1.7	0.667425	3.25026	1	1
W5UA35_ICTPU	Cation-dependent mannose-6-phosphate receptor	M6pr	1	1.2	1.1	1.2	1.1	1.1	0.0430687	0.191566	0	0
W5UMJ4_ICTPU	Caveolin	cav1	1	1.1	1.1	1	0.9	0.9	-0.192645	1.32403	0	0
E3TEK7_ICTPU	Cd151 antigen	CD151	1	1	1	0.7	0.7	0.7	-0.514573	61.5508	0	0
E3TGE7_ICTPU	Cd81 antigen	CD81	1	1	1	1.5	1.4	1.5	0.552541	3.82099	0	0
E3TFI3_ICTPU	Cell differentiation protein rcd1-like protein	RCD1	1	1	1	0.7	0.7	0.7	-0.514573	61.5508	0	0
E3TC64_9TELE	Cell division control protein 2-like protein	CDC2	1	1.2	1	0.9	0.9	0.8	-0.29956	1.25932	0	0
W5UAN5_ICTPU	Cell division control protein 42	Cdc42	1.1	1.2	1.1	0.8	0.8	0.8	-0.5025	3.25026	0	0
E3TFD9_ICTPU	Cell division control protein 42-like protein	CDC42	1	1.1	1	1.4	1.3	1.3	0.367732	2.50507	0	0
E3TEE2_ICTPU	Centrin-1	CETN1	0.9	0.9	0.9	1.3	1.4	1.4	0.602665	3.82099	1	1
W5UE66_ICTPU	Centromere/kinetochore protein zw10	ZW10	1	0.9	1	0.9	0.9	0.9	-0.103093	0.935106	0	0
W5UEF9_ICTPU	Centrosomal protein of 135 kDa	cep135	1	1	1	0.9	0.9	1	-0.0995357	0.935106	0	0
F1APV9_ICTPU	Ceruloplasmin		1	0.9	0.9	1.4	1.3	1.3	0.514573	2.97569	0	0
W5UJ98_ICTPU	Chaperone activity of bc1 complex, mitochondrial	Adck3	1	0.9	0.9	0.3	0.3	0.3	-1.63743	4.34484	-1	1
W5ULP7_ICTPU	Chaperone activity of bc1 complex, mitochondrial	adck3	1.1	1.1	1.1	0.7	0.7	0.7	-0.652077	62.0505	-1	1
W5UI81_ICTPU	Chaperone activity of bc1 complex, mitochondrial	adck3	1	0.9	0.9	1.2	1.1	1.2	0.321928	2.10999	0	0
E3TG85_ICTPU	Charged multivesicular body protein 1a	CHM1A	1	1.3	1.1	1.3	1.4	1.4	0.270089	1.16376	0	0
E3TD23_9TELE	Charged multivesicular body protein 2a	CHM2A	1	1	1	0.8	0.9	0.8	-0.263034	2.12549	0	0
W5U8W8_ICTPU	Cluster of Charged multivesicular body protein 4b	chmp4b	0.9	1	1.1	0.8	0.8	0.9	-0.263034	1.17544	0	0
E3TFW5_ICTPU	Cluster of Charged multivesicular body protein 5	CHMP5	1	1	1	1.4	1.4	1.3	0.450661	3.41098	0	0
W5UJ67_ICTPU	Charged multivesicular body protein 6	chmp6	1	1.1	1	1.1	1.1	1.1	0.0901978	0.935106	0	0
E3TDY5_ICTPU	Chitinase domain-containing protein 1	CHID1	1.1	1.1	1.1	0.9	0.9	0.9	-0.289507	65535	0	0
W5UAF5_ICTPU	Chitobiosyldiphosphodolichol beta-mannosyltransferase	Alg1	1	1.2	1.1	1.1	1.1	1.1	0	0	0	0
W5U8J6_ICTPU	Chloride anion exchanger	Slc26a3	0.9	1	0.9	1.4	1.4	1.5	0.61891	3.34946	1	1
W5UG22_ICTPU	Cluster of Chloride intracellular channel protein 4	CLIC4	1	0.9	0.9	1.2	1.1	1.2	0.321928	2.10999	0	0
W5UJA7_ICTPU	Cluster of Cholesterol side-chain cleavage enzyme, mitochondrial	cyp11a1	0.9	0.8	0.9	0.1	0.3	0.1	-2.37851	3.14492	-1	1
W5UBJ9_ICTPU	Choline transporter-like protein 1	slc44a1	1	1	1	1.4	1.5	1.4	0.519374	3.69456	0	0
W5ULP9_ICTPU	Choline transporter-like protein 2	slc44a2	1	0.8	0.9	1.3	1.4	1.2	0.530515	2.09421	0	0
W5UC53_ICTPU	Choline-phosphate cytidylyltransferase A	PCYT1A	1	1	1	0.9	0.9	0.9	-0.152003	65535	0	0
E3TDI1_9TELE	Cluster of Chromobox protein-like protein 3	CBX3	1	1.1	1	1.4	1.4	1.4	0.438121	3.41098	0	0
W5UD22_ICTPU	Chromodomain-helicase-DNA-binding protein 4	CHD4	1	1	1	0.8	0.7	0.8	-0.383329	2.65913	0	0
W5UCP2_ICTPU	Citrate synthase	cit-1	1.1	1	1.1	0.7	0.8	0.8	-0.476438	2.50507	0	0
W5UBT5_ICTPU	Clathrin heavy chain	CLTC	0.9	0.9	0.9	1.3	1.3	1.4	0.567041	3.69456	0	0
W5UDK9_ICTPU	Cluster of Clathrin interactor 1	CLINT1	1	1	1	1.8	1.9	1.8	0.874469	4.81823	1	1
E3TGN7_ICTPU	Cluster of Claudin	CLD3	1	0.9	0.9	1.4	1.4	1.4	0.584963	3.82099	0	0
W5U6H6_ICTPU	Cleavage and polyadenylation specificity factor subunit 1	Cpsf1	1	1	1	1	1	1	0		0	0
E3TGL2_ICTPU	Cleavage and polyadenylation specificity factor subunit 5	CPSF5	1.1	1.1	1.1	1.1	1.2	1.1	0.0430687	0.427243	0	0
W5UBV3_ICTPU	Cleft lip and palate transmembrane protein 1	clptm1	1	1.2	1.1	0.8	1	0.9	-0.289507	1.15191	0	0
W6AC81_ICTPU	Clustered mitochondria protein homolog	cluh	1	1.1	1	1	1	1	-0.0473057	0.427243	0	0
W5UTR7_ICTPU	Coactosin-like protein	COTL1	1	0.9	1	0.4	0.5	0.4	-1.15754	3.45856	-1	1
E3TF85_ICTPU	Cluster of Coagulation factor VII	FA7	1	1.1	1	1.1	1	1	0	0	0	0
W5UBR1_ICTPU	Coagulation factor XIII A chain	F13a1	1	1.1	1	1.2	1.1	1.2	0.175087	1.32403	0	0
W5U8Z9_ICTPU	Coatomer subunit beta	Copb2	1	0.9	1	0.9	0.8	0.8	-0.214125	1.32403	0	0
W5U788_ICTPU	Coatomer subunit beta	copb1	1	0.9	1	1.1	1.4	1.3	0.389947	1.47532	0	0
W5U888_ICTPU	Coatomer subunit delta	ARCN1	1	1.2	1.1	1	1	1	-0.137504	0.800512	0	0
E3TBQ2_9TELE	Coatomer subunit epsilon	COPE	1	1.9	1.3	1.3	1.7	1.4	0.0671142	0.081027	0	0
W5U687_ICTPU	Coatomer subunit gamma	copg2	1	1.3	1.2	1.9	2.1	1.6	0.678072	1.83472	1	1
E3TDK8_9TELE	Coatomer subunit zeta-1	COPZ1	1	0.9	0.9	0.9	1	0.9	0	0	0	0
W5U9N8_ICTPU	Cofilin-2	CFL2	0.9	1.1	1	1	1.1	1	0.0473057	0.191566	0	0
W5UCR7_ICTPU	Cohesin subunit SA-1	STAG1	1	1.1	1.1	0.9	0.8	0.8	-0.356144	2.10999	0	0
E3TFG2_ICTPU	Coiled-coil domain-containing protein 124	CC124	1	0.9	1	0.8	0.8	0.8	-0.273018	2.12549	0	0
W5UCH1_ICTPU	Coiled-coil domain-containing protein 134	ccdc134	1	1	1	1	1	1	0		0	0
E3TD15_9TELE	Coiled-coil domain-containing protein 58	CCD58	1.1	1	1.1	1.4	1.4	1.4	0.392317	3.25026	0	0
W5UDZ5_ICTPU	Coiled-coil domain-containing protein 90B, mitochondrial	ccdc90b	1	1	1	1.3	1.4	1.4	0.450661	3.41098	0	0
W5UFF0_ICTPU	Coiled-coil-helix-coiled-coil-helix domain-containing protein 10, mitochondrial	CHCHD10	1	1	1	0.8	0.8	0.8	-0.321928	60.8464	0	0
W5UDN1_ICTPU	Coiled-coil-helix-coiled-coil-helix domain-containing protein 5	CHCHD5	1	1	1	0.9	1	0.9	-0.0995357	0.935106	0	0
W5URM2_ICTPU	Coiled-coil-helix-coiled-coil-helix domain-containing protein 6, mitochondrial	chchd6	1.1	0.9	0.9	0.8	0.8	0.8	-0.273018	1.17544	0	0
W5UM53_ICTPU	Collagen alpha-1(XII) chain	Col12a1	0.8	1	0.8	0.9	1	1	0.157541	0.600646	0	0
E3TFL0_ICTPU	Comm domain-containing protein 6	COMD6	1	1	1	1.1	1.2	1.2	0.222392	2.12549	0	0
W5UKG9_ICTPU	Complement C1q tumor necrosis factor-related protein 5	C1qtnf5	1	1	0.9	1	1	1	0.0489096	0.427243	0	0
Q20AL6_ICTPU	Complement C3-S (Fragment)		1	0.9	0.9	0.9	0.9	0.8	-0.106915	0.637895	0	0
G9K369_ICTPU	Complement factor B	CFB	1	1.3	1.2	0.9	0.9	0.8	-0.428843	1.47532	0	0
G9K368_ICTPU	Complement factor B/C2A		0.9	0.9	0.8	0.7	0.8	0.7	-0.241008	1.32403	0	0
W5U7A1_ICTPU	Conserved oligomeric Golgi complex subunit 1	Cog1	1	1	0.9	1.3	1.3	1.2	0.389947	2.50507	0	0
W5U6A8_ICTPU	Conserved oligomeric Golgi complex subunit 2	COG2	1	1.1	1.1	0.9	0.9	0.9	-0.245112	2.12549	0	0
W5UCK5_ICTPU	Conserved oligomeric Golgi complex subunit 5	Cog5	1	1.1	1.1	1.3	1.4	1.4	0.357552	2.50507	0	0
W5UJ45_ICTPU	Contactin-1a	cntn1a	1	1	1.1	1.5	1.7	1.8	0.68966	2.59227	1	1
W5UM43_ICTPU	Cluster of Copine-1	CPNE1	1	0.5	0.8	0.8	0.7	0.6	-0.131245	0.160044	0	0
W5U5P9_ICTPU	Copper homeostasis protein cutC	CUTC	0.5	3.2	4.2	1.2	2.1	1.6	-0.689071	0.3684	0	0
Q2I160_ICTPU	Cotamer alpha (Fragment)		1	1	1	1.2	1.1	1.2	0.222392	2.12549	0	0
W5UJB0_ICTPU	Coxsackievirus and adenovirus receptor	cxadr	1	1.1	1.1	0.9	0.9	1	-0.192645	1.32403	0	0
Q804Z1_ICTPU	Cluster of Creatine kinase		1	0.9	1	0.9	1	1	0	0	0	0
E3TE33_ICTPU	Cluster of Creatine kinase b-type	KCRB	1	1.2	1.1	1.1	1.1	1	-0.0443941	0.191566	0	0
W5UME9_ICTPU	Cullin-3	cul3	1	0.9	1	2.2	2.5	2.3	1.2713	3.88046	1	1
W5UAV0_ICTPU	Cullin-5	CUL5	1.1	1	1	0.5	0.6	0.6	-0.866733	3.23328	-1	1
W5UBD1_ICTPU	Cullin-associated NEDD8-dissociated protein 1	CAND1	1	0.9	1	0.9	0.9	1	-0.0506261	0.285236	0	0
W5UIL0_ICTPU	Cluster of Cyclin-Y	CCNY	1	0.9	1	0.7	0.7	0.7	-0.465664	2.87815	0	0
S5TWN9_CLABA	Cyclin-dependent kinase 5		1	0.9	1	0.9	1	1	0	0	0	0
W5U7S9_ICTPU	Cystathionine gamma-lyase	Cth	1	1	1	0.8	0.8	0.8	-0.321928	60.8464	0	0
W5UBV4_ICTPU	Cysteine and glycine-rich protein 2	Csrp2	1	1.1	1	1.1	1.1	1.1	0.0901978	0.935106	0	0
W5UL50_ICTPU	Cysteine and glycine-rich protein 2	Csrp2	1	1.2	1	0.9	0.9	0.9	-0.245112	1.17544	0	0
W5UFE6_ICTPU	Cysteine desulfurase, mitochondrial	Nfs1	0.9	0.9	0.9	1.4	1.4	1.4	0.63743	61.234	1	1
W5UEW9_ICTPU	Cysteine--tRNA ligase, cytoplasmic	Cars	1	0.9	1	0.6	0.5	0.5	-0.857981	3.10907	-1	1
E3TC69_9TELE	Cysteine-rich protein 2	CRIP2	1	1.1	1.1	1.1	1.2	1.2	0.129283	0.994856	0	0
W5UDI2_ICTPU	Cysteine-rich with EGF-like domain protein 1	Creld1	1	0.9	1	0.8	0.8	0.8	-0.273018	2.12549	0	0
W5UCJ4_ICTPU	Cysteine/serine-rich nuclear protein 2	Csrnp2	1	1.2	1	1	1	1	-0.0931094	0.427243	0	0
W5UIP6_ICTPU	Cytochrome P450 20A1	CYP20A1	1	1.2	0.9	0.9	0.8	0.8	-0.31034	0.994856	0	0
W5UDK6_ICTPU	Cytochrome P450 26A1	cyp26a1	1	0.9	1	0.8	0.9	0.9	-0.157541	0.994856	0	0
W5UTB5_ICTPU	Cytochrome P450 3A27	cyp3a27	1	1.1	1	1.4	1.5	1.6	0.537657	2.65913	0	0
V5NVS0_ICTPU	Cytochrome P450 CYP3A125 (Fragment)	CYP3A125	1	1	1	0.7	0.8	0.8	-0.383329	2.65913	0	0
Q85F03_9TELE	Cluster of Cytochrome b (Fragment)	cytb	1	1	1	1.8	1.6	1.7	0.765535	3.57593	1	1
W5UBZ9_ICTPU	Cytochrome b-c1 complex subunit 1, mitochondrial	Uqcrc1	1	0.9	1	1.1	1.1	1.1	0.186413	1.79236	0	0
E3TFX0_ICTPU	Cytochrome b-c1 complex subunit 6	QCR6	1.1	1.2	1.1	0.6	0.7	0.6	-0.839535	3.34946	-1	1
W5UAK4_ICTPU	Cluster of Cytochrome b-c1 complex subunit 7	UQCRB	1.1	1.1	1	1.2	1.1	1.1	0.0874628	0.637895	0	0
E3TE84_ICTPU	Cytochrome b-c1 complex subunit Rieske, mitochondrial	UCRI	1	1	1	1	1.1	1	0.0473057	0.427243	0	0
W5U8W1_ICTPU	Cytochrome b5	CYB5A	1	0.9	1	0.8	0.9	0.8	-0.214125	1.32403	0	0
W5UEA9_ICTPU	Cytochrome b5	Cyb5a	1	1	1	1.1	1	1.1	0.0931094	0.935106	0	0
E3TER2_ICTPU	Cytochrome c	CYC	0.8	1.2	1.1	1	1	1	-0.0473057	0.0994936	0	0
W5UDQ6_ICTPU	Cytochrome c oxidase assembly protein COX15	Cox15									0	0
W5U953_ICTPU	Cytochrome c oxidase protein 20	cox20	1	0.9	1	1	1.1	1	0.0962153	0.637895	0	0
E2EB03_LEILO	Cluster of Cytochrome c oxidase subunit 2	COX2	0.9	1.3	1.3	1	1.2	1.2	-0.0418202	0.0788239	0	0
W5UM23_ICTPU	Cytochrome c oxidase subunit 5A, mitochondrial	COX5A	1.1	1	1.1	0.7	0.8	0.7	-0.540568	2.67558	0	0
E3TD02_9TELE	Cytochrome c oxidase subunit 6A, mitochondrial	CX6A1	1	0.9	0.9	1.4	1.1	1.3	0.440573	1.6178	0	0
E3TFT7_ICTPU	Cytochrome c oxidase subunit 6b1	CX6B1	1.1	1	1	0.7	0.8	0.8	-0.430634	2.31761	0	0
E3TG30_ICTPU	Cytochrome c oxidase subunit 6c-1	CX6C1	0.9	1	0.9	0.9	0.9	0.9	-0.0524674	0.427243	0	0
W5UFL7_ICTPU	Cytochrome c oxidase subunit 7A2, mitochondrial	COX7A2	1	1	1	1.1	1.2	1.1	0.180572	1.79236	0	0
W5UHV1_ICTPU	Cytochrome c-type heme lyase	HCCS	1	1	1	1.5	1.5	1.5	0.584963	65535	1	1
Q45VP2_ICTPU	Cytochrome p450 (Fragment)		1	0.9	1	0.8	0.7	0.8	-0.334419	1.87826	0	0
W5U5R9_ICTPU	Cluster of Cytohesin-2	CYTH2	1.1	1.1	1.1	0.8	0.7	0.7	-0.584963	3.41098	-1	1
W5U5P7_ICTPU	Cytoplasmic FMR1-interacting protein 2	CYFIP2	1	0.9	1.1	0.7	0.8	0.7	-0.447459	1.79236	0	0
W5UIR2_ICTPU	Cytoplasmic aconitate hydratase	ACO1	1.1	1.3	1.1	1.2	1.2	1.2	0.040642	0.191566	0	0
W5ULD3_ICTPU	Cytoplasmic dynein 1 intermediate chain 2	Dync1i2	1	1	1	0.8	0.9	0.8	-0.263034	2.12549	0	0
W5U809_ICTPU	Cytosol aminopeptidase	lap3	1	1	1	0.8	0.8	0.8	-0.321928	60.8464	0	0
E3TDP3_ICTPU	Cytosolic acetyl-CoA acetyltransferase	THIC	1	1	1	1.6	1.6	1.5	0.647698	4.1536	1	1
Q2HYQ2_ICTPU	Cytosolic phospholipase A2 (Fragment)		1	1.3	1.2	1	0.9	0.9	-0.321928	1.16376	0	0
W5UML9_ICTPU	Cytosolic purine 5'-nucleotidase	NT5C2	1	1.1	1	1.3	1.5	1.4	0.438121	2.27343	0	0
E3TEA3_ICTPU	Cluster of Cytosolic sulfotransferase 3	ST1S3	1	1.4	1	0.9	0.8	0.8	-0.443607	1.02481	0	0
W5U5Z9_ICTPU	D-3-phosphoglycerate dehydrogenase	PHGDH	1	1	1	1.4	1.3	1.3	0.415037	3.25026	0	0
E3TDU4_ICTPU	D-aspartate oxidase	OXDD	1	0.9	1	0.7	0.7	0.7	-0.465664	2.87815	0	0
W5UAG2_ICTPU	D-glucuronyl C5-epimerase	Glce	1	1.2	1	0.9	0.9	0.8	-0.29956	1.25932	0	0
W5UJH7_ICTPU	DCC-interacting protein 13-alpha	APPL1	1	0.9	1	1	1.1	1	0.0962153	0.637895	0	0
W5UAV9_ICTPU	DCC-interacting protein 13-beta	Appl2	1	1.1	0.9	0.9	1.1	0.9	-0.0489096	0.139867	0	0
W5U5V4_ICTPU	DDB1-and CUL4-associated factor 7	Dcaf7	1.1	1.2	1.1	1.1	1.2	1.1	0	0	0	0
Q4JI05_ICTPU	DEAD box protein (Fragment)		1	1.2	1	0.8	0.8	0.8	-0.415037	1.79236	0	0
W5UK08_ICTPU	DNA damage-binding protein 1	DDB1	1	0.9	1	1.1	1.1	1.2	0.229482	1.6178	0	0
W5UE85_ICTPU	DNA mismatch repair protein Msh2	MSH2	1	1	1	1.3	1.3	1.3	0.378512	65535	0	0
W5UKD0_ICTPU	DNA polymerase	pola1	1	1.1	1	1.1	1.1	1.1	0.0901978	0.935106	0	0
W5UI78_ICTPU	DNA polymerase beta	polb	1.2	1.2	1.3	0.9	1	0.8	-0.454566	2.12549	0	0
W5UI30_ICTPU	DNA replication licensing factor MCM3	MCM3	1	1.1	1.1	0.8	0.8	0.8	-0.415037	2.87815	0	0
W5UKG3_ICTPU	DNA replication licensing factor MCM6	MCM6	0.9	1.2	1.1	1.1	1.1	1.1	0.0443941	0.139867	0	0
W5UEV6_ICTPU	DNA replication licensing factor mcm4	mcm4	1	1	0.9	0.9	0.9	0.9	-0.103093	0.935106	0	0
W5U7Z3_ICTPU	DNA topoisomerase 2	TOP2A									0	0
W5USP5_ICTPU	DNA topoisomerase 2	TOP2B	1	1	1	0.7	0.6	0.7	-0.584963	3.25026	-1	1
W5U6A1_ICTPU	DNA-(Apurinic or apyrimidinic site) lyase	apex1	1.1	1.5	1.2	1.8	1.6	1.4	0.337035	0.935106	0	0
E3TD45_9TELE	DNA-directed RNA polymerase II subunit rpb4	RPB4	1	1	1	0.8	0.8	0.8	-0.321928	60.8464	0	0
W5U719_ICTPU	DNA-directed RNA polymerase	POLR2B	1.1	0.9	1	0.6	0.6	0.6	-0.736966	2.64237	-1	1
W5U5I6_ICTPU	DNA-directed RNA polymerase	POLRMT	1	0.9	1	1	1	1	0.0489096	0.427243	0	0
W5UD45_ICTPU	DNA-directed RNA polymerase	Polr2a	1	0.9	1	1.2	1.2	1.2	0.311944	2.65913	0	0
E3TF07_ICTPU	DNA-directed RNA polymerase subunit	RPB9	1.1	1.1	1.1	1	1.1	1.1	-0.0443941	0.427243	0	0
E3TCC5_9TELE	DNA-directed RNA polymerases I, II and III subunit rpabc1	RPAB1	1	1	1.1	1.2	1	1.1	0.0901978	0.427243	0	0
E3TEV3_ICTPU	DNA-directed RNA polymerases i II and III subunit rpabc3	RPAB3	1	0.9	0.9	0.8	0.9	0.8	-0.163499	0.994856	0	0
S5UP05_CLABA	Death-associated protein 1-like protein		1.1	1.1	1.1	0.9	0.8	0.8	-0.400538	2.87815	0	0
E3TD51_9TELE	Death-associated protein-like 1-b	DAL1B	1	1	0.9	1.3	1.2	1.2	0.351472	2.31761	0	0
W5UMQ7_ICTPU	Decorin	DCN	1	1	1.1	1.1	1.1	1.1	0.0901978	0.935106	0	0
W5UJB9_ICTPU	Dehydrogenase/reductase SDR family member 12	DHRS12	0.9	1.3	1	1.2	1.1	1.3	0.169925	0.427243	0	0
W5U5P4_ICTPU	Dehydrogenase/reductase SDR family member 7	DHRS7	1	1	1	0.6	0.6	0.6	-0.736966	65535	-1	1
E3TGK9_ICTPU	Dehydrogenase/reductase sdr family member 13	DHR13	0.9	1.1	1.1	1	0.9	1	-0.0962153	0.37505	0	0
E3TDS7_ICTPU	Dehydrogenase/reductase sdr family member 4	DHRS4	1	1	1	1.3	1.4	1.3	0.415037	3.25026	0	0
E3TCZ4_9TELE	Dehydrogenase/reductase sdr family member 7b	DRS7B	0.9	1.2	1	0.8	0.8	0.7	-0.430634	1.32403	0	0
W5UCR2_ICTPU	Cluster of Delta-1-pyrroline-5-carboxylate dehydrogenase, mitochondrial	aldh4a1	1.1	1	1	1.6	1.6	1.6	0.630766	4.1536	1	1
W5UK51_ICTPU	Delta-1-pyrroline-5-carboxylate synthase	ALDH18A1	1	1	1	1.3	1.3	1.3	0.378512	65535	0	0
I6W5I1_9TELE	Delta-6 desaturase		1	0.9	1	1.2	1.2	1.2	0.311944	2.65913	0	0
E3TCD5_9TELE	Cluster of Delta-aminolevulinic acid dehydratase	HEM2	1	0.9	1	0.9	0.8	0.9	-0.157541	0.994856	0	0
W5UE79_ICTPU	Deoxyhypusine hydroxylase	dohh	1	0.9	1	0.4	0.4	0.5	-1.15754	3.45856	-1	1
E3TDY1_ICTPU	Deoxyhypusine synthase	DHYS	1	1	1.1	0.6	0.7	0.7	-0.632268	2.83176	-1	1
W5U9H4_ICTPU	Dephospho-CoA kinase domain-containing protein	dcakd	1	0.9	1.1	1.4	1.6	1.4	0.552541	2.21309	0	0
W5ULZ3_ICTPU	Desmin	DES	0.6	1.5	1.7	1	1.2	1.2	-0.160465	0.143469	0	0
W5URJ4_ICTPU	Desmoplakin	DSP	1	0.9	0.9	1	1.1	1	0.146841	0.994856	0	0
W5U7H3_ICTPU	Developmentally-regulated GTP-binding protein 1	DRG1	1.1	1	1.1	0.8	0.8	0.8	-0.415037	2.87815	0	0
W5UIJ2_ICTPU	Developmentally-regulated GTP-binding protein 2	DRG2	1	1	1	0.9	0.9	0.9	-0.152003	65535	0	0
W5U6W1_ICTPU	Dihydrolipoyl dehydrogenase	Dld	0.9	1	0.9	1.7	1.6	1.6	0.807355	3.92168	1	1
W5UJ68_ICTPU	Dihydrolipoyllysine-residue succinyltransferase component of 2-oxoglutarate dehydrogenase complex, mitochondrial	DLST	0.9	0.9	1	1.6	1.5	1.6	0.747234	3.75068	1	1
E3TE73_ICTPU	Dihydropteridine reductase	DHPR	1	1.1	1	0.7	0.8	0.7	-0.494765	2.50507	0	0
W5U7S1_ICTPU	Dihydropyrimidinase-related protein 2	DPYSL2	1	0.9	0.9	0.9	0.8	0.8	-0.163499	0.994856	0	0
W5UEC4_ICTPU	Dihydropyrimidinase-related protein 2	DPYSL2	1.1	1	1	1.1	1.2	1.1	0.133267	0.994856	0	0
W5U7H2_ICTPU	Dihydroxyacetone phosphate acyltransferase	GNPAT	1	0.9	1	1.9	1.8	1.9	0.949374	4.35315	1	1
W5UJZ4_ICTPU	Dimethyladenosine transferase 1, mitochondrial	tfb1m	1	1	1	1.1	1.1	1.1	0.137504	65535	0	0
W5UE25_ICTPU	Dimethylaniline monooxygenase [N-oxide-forming]	FMO5	1	0.9	1	1.1	1.1	1.1	0.186413	1.79236	0	0
W5UDS9_ICTPU	Dipeptidyl peptidase 1	CTSC	1	0.9	1	1.2	1.2	1.2	0.311944	2.65913	0	0
W5UK21_ICTPU	Dipeptidyl peptidase 2	Dpp7	1	1	1	1.4	1.4	1.5	0.519374	3.69456	0	0
W5UBI8_ICTPU	Disco-interacting protein 2 B-A	dip2ba	1	1	1	1.6	1.6	1.7	0.707819	4.34484	1	1
W5UL14_ICTPU	Disintegrin and metalloproteinase domain-containing protein 10	ADAM10	1	1	1	1.8	1.8	1.9	0.874469	4.81823	1	1
W5U9M4_ICTPU	Disintegrin and metalloproteinase domain-containing protein 12	ADAM12	0.9	0.9	1	1	1.1	1.1	0.192645	1.32403	0	0
W5UGW5_ICTPU	Disintegrin and metalloproteinase domain-containing protein 17	Adam17	1	0.9	1	0.9	0.9	0.9	-0.103093	0.935106	0	0
W5UL37_ICTPU	Disks large 5	DLG5	1	1	1	1	1	0.9	-0.0489096	0.427243	0	0
W5U911_ICTPU	Cluster of DnaJ subfamily A member 2	DNAJA2	1	0.9	1	1.9	1.8	1.9	0.949374	4.35315	1	1
W5UAM3_ICTPU	DnaJ subfamily A member 3, mitochondrial	DNAJA3	1	1.1	1	0.7	0.8	0.7	-0.494765	2.50507	0	0
W5UAG1_ICTPU	DnaJ subfamily B member 11	Dnajb11	1	1.1	1	1.2	1.4	1.2	0.293731	1.45385	0	0
W5UKM8_ICTPU	DnaJ subfamily B member 14	DNAJB14	1	1.1	1.1	2.2	2.1	2.1	1	4.64602	1	1
W5UE40_ICTPU	DnaJ subfamily B member 2	Dnajb2	1	1	1	1.2	1.2	1.2	0.263034	65535	0	0
W5UEZ4_ICTPU	DnaJ subfamily C member 18	DNAJC18	1	1	0.9	1.6	1.7	1.6	0.756729	3.83825	1	1
W5U876_ICTPU	DnaJ subfamily C member 3	DNAJC3	1	1	1	1.1	1.1	1.2	0.180572	1.79236	0	0
Q207Q8_ICTPU	DnaJ-like (Fragment)		1	1	1	0.8	0.9	0.8	-0.263034	2.12549	0	0
E3TCC0_9TELE	Cluster of DnaJ-like protein subfamily c member 9	DNJC9	1	1	1	0.8	0.7	0.7	-0.447459	2.87815	0	0
W5UE50_ICTPU	Dol-P-Glc:Glc(2)Man(9)GlcNAc(2)-PP-Dol alpha-1,2-glucosyltransferase	ALG10	0.9	0.9	1	1.3	1.3	1.3	0.478047	3.41098	0	0
W5UB05_ICTPU	Dolichol-phosphate mannosyltransferase	DPM1	1	0.9	1	1.1	1.2	1.2	0.271302	1.87826	0	0
W5ULQ3_ICTPU	Dolichyl-diphosphooligosaccharide--protein glycosyltransferase 48 kDa subunit	ddost	1	1.1	1.2	0.7	0.7	0.8	-0.584963	2.27343	0	0
E3TFC5_ICTPU	Cluster of Dolichyl-diphosphooligosaccharide-protein glycosyltransferase subunit dad1	DAD1	1	1	1	1.5	1.4	1.5	0.552541	3.82099	0	0
W5U8Q3_ICTPU	Dolichyl-phosphate beta-glucosyltransferase	ALG5	1	1	1	1.5	1.4	1.5	0.552541	3.82099	0	0
W5UL67_ICTPU	Drebrin	Dbn1	1.1	1.1	0.9	1	1	1	-0.0473057	0.191566	0	0
W5ULI2_ICTPU	Drebrin-like protein	DBNL	1	1.1	1	0.8	0.8	0.8	-0.369234	2.65913	0	0
W5UKG6_ICTPU	Dual specificity mitogen-activated protein kinase kinase 4	Map2k4	1	0.9	0.9	1	1	1	0.0995357	0.935106	0	0
W5UAE0_ICTPU	Dual specificity mitogen-activated protein kinase kinase 6	map2k6	1	0.9	1	1.2	1.1	1.1	0.229482	1.6178	0	0
W5U625_ICTPU	Dynactin subunit 1	dctn1	0.9	1.1	1.1	1.4	1.4	1.3	0.403356	1.95638	0	0
W5U8W3_ICTPU	Dynactin subunit 2	dctn2	1	1	1.1	0.8	0.8	0.9	-0.31034	1.87826	0	0
E3TE58_ICTPU	Cluster of Dynactin subunit 5	DCTN5	1	1.1	1	1.2	1.2	1.1	0.175087	1.32403	0	0
W5UFV6_ICTPU	Dynamin-1	DNM1	1	1.8	1.1	1.1	1.1	0.8	-0.378512	0.4814	0	0
W5UJF4_ICTPU	Dynamin-like 120 kDa protein, mitochondrial	opa1	1	1.1	1	1	1	1	-0.0473057	0.427243	0	0
Q1WCL7_ICTPU	Dynein heavy chain-like (Fragment)		1	1.1	1.1	1	0.9	1.1	-0.0931094	0.427243	0	0
E3TFG6_ICTPU	Dynein light chain 1 cytoplasmic	DYL1	1	0.9	1	1.2	1.3	1.3	0.389947	2.50507	0	0
W5UA28_ICTPU	Dystroglycan	DAG1	0.9	1	1	0.8	0.7	0.7	-0.398549	2.10999	0	0
W5UK69_ICTPU	E3 ubiquitin-protein ligase HUWE1	HUWE1	1	1.1	1.2	1.4	1.3	1.3	0.277534	1.60387	0	0
W5UJ10_ICTPU	E3 ubiquitin-protein ligase MARCH5	2015-03-05	1	1	1.1	1.1	1	1.1	0.0458037	0.285236	0	0
W5UB51_ICTPU	E3 ubiquitin-protein ligase	NEDD4L	1	0.9	1	2.3	2.2	2.3	1.22948	4.98784	1	1
W5UJ30_ICTPU	E3 ubiquitin-protein ligase	Wwp2	1	1.3	1.1	1	1	0.8	-0.280108	0.839519	0	0
W5UIL3_ICTPU	E3 ubiquitin-protein ligase RNF216	RNF216	1	1	1	0.9	0.9	0.9	-0.152003	65535	0	0
W5UBF2_ICTPU	E3 ubiquitin-protein ligase TRIP12	trip12	1	1.1	1	1	0.9	1	-0.0962153	0.637895	0	0
Q9W6M6_ICTPU	EB1		1.1	1.1	1.2	1.3	1.3	1.3	0.197939	2.12549	0	0
W5UJ35_ICTPU	EF-hand domain-containing protein D1	EFHD1	1	1	1	0.6	0.7	0.6	-0.658963	3.41098	-1	1
W5UIZ7_ICTPU	EGF-like repeat and discoidin I-like domain-containing protein 3	EDIL3	1	1	1.1	0.8	0.8	0.8	-0.369234	2.65913	0	0
W5U7B3_ICTPU	EGF-like repeat and discoidin I-like domain-containing protein 3	Edil3	1	1	1	1.1	1	1	0.0473057	0.427243	0	0
W5UDD0_ICTPU	Cluster of EH domain-containing protein 1	EHD1	1	0.9	1	0.9	0.8	0.9	-0.157541	0.994856	0	0
W5ULW6_ICTPU	Cluster of EH domain-containing protein 2	Ehd2	1	1	0.9	0.8	0.8	0.8	-0.273018	2.12549	0	0
S5ULZ4_CLABA	ELAV-like 1 protein (Fragment)		1.1	1.1	1	1.1	1.1	1.1	0.0443941	0.427243	0	0
W5UDC2_ICTPU	ER membrane protein complex subunit 6	emc6	1	0.8	0.9	0.8	0.7	0.8	-0.231326	0.935106	0	0
W5U602_ICTPU	Early endosome antigen 1	EEA1	1	1.1	1.1	1	1	1	-0.0931094	0.935106	0	0
W6AC67_ICTPU	Echinoderm microtubule-associated protein-like 4	Eml4	1	0.9	1	1.5	1.4	1.5	0.601451	3.34946	1	1
Q207J4_ICTPU	Ecto-ADP-ribosyltransferase 5-like (Fragment)		1	0.9	1	0.9	0.9	1	-0.0506261	0.285236	0	0
W5UI45_ICTPU	Ectonucleoside triphosphate diphosphohydrolase 4	ENTPD4	1	1.1	1	0.6	0.5	0.5	-0.954196	3.34946	-1	1
W5U980_ICTPU	Ectonucleotide pyrophosphatase/phosphodiesterase family member 6	enpp6	0.9	1	0.9	0.8	0.7	0.7	-0.347923	1.87826	0	0
E3TFK8_ICTPU	Ef-hand calcium-binding domain-containing protein 1	EFCB1	1	1	1	0.9	0.9	0.8	-0.206451	1.79236	0	0
W5UC39_ICTPU	Electron transfer flavoprotein subunit beta	ETFB	1	0.9	0.9	1.4	1.4	1.4	0.584963	3.82099	0	0
W5UIK6_ICTPU	Electron transfer flavoprotein-ubiquinone oxidoreductase, mitochondrial	ETFDH	0.9	0.9	1	0.9	1	1.1	0.0995357	0.427243	0	0
W8VT64_CLABA	Cluster of Elongation factor 1-alpha	eef1a	0.9	1.5	1	1.1	0.9	0.9	-0.229482	0.351041	0	0
E3TEL1_ICTPU	Elongation factor 1-beta	EF1B	1	0.9	1	0.6	0.6	0.6	-0.688056	3.41098	-1	1
W5UKV4_ICTPU	Elongation factor 1-delta	EEF1D	1.1	1	1.1	0.9	0.9	0.9	-0.245112	2.12549	0	0
W5UBP8_ICTPU	Elongation factor Tu GTP-binding domain-containing protein 1	EFTUD1	1	1	1	1.4	1.4	1.5	0.519374	3.69456	0	0
W5UFU2_ICTPU	Endophilin-A2	SH3GL1	1	1	1	1.1	1.1	1.1	0.137504	65535	0	0
W5UB85_ICTPU	Endophilin-B1	SH3GLB1	1	1.1	1.1	1.3	1.2	1.2	0.209453	1.6178	0	0
Q2I159_ICTPU	Endoplasmic oxidoreductase 1 (Fragment)		1	1.1	1	0.6	0.7	0.6	-0.706269	2.97569	-1	1
W5USP0_ICTPU	Endoplasmic reticulum aminopeptidase 1	ERAP1	1	1.1	1	0.6	0.7	0.7	-0.632268	2.83176	-1	1
W5U620_ICTPU	Endoplasmic reticulum aminopeptidase 2	ERAP2	1	1	1	1.6	1.6	1.6	0.678072	61.5508	1	1
W5UDX2_ICTPU	Endoplasmic reticulum lectin 1	Erlec1	1.1	1.1	1.2	0.8	0.8	0.9	-0.443607	2.50507	0	0
W5U8V4_ICTPU	Endoplasmic reticulum resident protein 44	ERP44	1.1	1.2	1.2	1	1.1	1.1	-0.129283	0.994856	0	0
E3TFY7_ICTPU	Cluster of Endothelial differentiation-related factor 1	EDF1	1	1.1	0.9	1	1	0.9	-0.0489096	0.191566	0	0
W5UAX5_ICTPU	Engulfment and cell motility protein 1	Elmo1	1.1	0.9	1	0.9	0.9	0.8	-0.206451	0.935106	0	0
W5U8S0_ICTPU	Enhancer of mRNA-decapping protein 4	edc4	1	0.9	1	0.9	1	0.9	-0.0506261	0.285236	0	0
E3TD76_9TELE	Enhancer of rudimentary homolog	ERH	1.1	1	1.1	1.2	1.2	1.2	0.169925	1.79236	0	0
Q2I188_ICTPU	Enolase (Fragment)		1	1.2	1	0.8	0.9	0.9	-0.29956	1.25932	0	0
W5UK25_ICTPU	Enoyl-CoA delta isomerase 1, mitochondrial	ECI1	1	1.1	0.9	0.6	0.8	0.6	-0.584963	1.71126	-1	1
W5UD61_ICTPU	Enoyl-CoA delta isomerase 2, mitochondrial	ECI2	1	0.8	0.7	1	1	1.1	0.31034	0.994856	0	0
W5UBJ5_ICTPU	Enoyl-CoA hydratase domain-containing protein 3, mitochondrial	echdc3	1	0.8	0.9	0.8	0.7	0.9	-0.169925	0.540812	0	0
W5U6U9_ICTPU	Epidermal retinol dehydrogenase 2	Sdr16c5	1	1.1	1.2	1	1	1	-0.137504	0.800512	0	0
W5U8Y9_ICTPU	Epididymal secretory protein E1	npc2	1	0.8	0.9	0.8	0.8	0.8	-0.169925	0.800512	0	0
E3TDZ4_ICTPU	Epimerase family protein sdr39u1	D39U1	1	1	1	1.1	1.1	1.1	0.137504	65535	0	0
W5UCZ2_ICTPU	Epoxide hydrolase 1	EPHX1	1	1.1	1.1	1	1	0.9	-0.142019	0.994856	0	0
W5U6W4_ICTPU	Erlin-1	erlin1	1	0.9	1	1	1	0.9	0	0	0	0
W5UHN8_ICTPU	Erlin-2	erlin2	1	1	1	1.4	1.3	1.4	0.450661	3.41098	0	0
W5UKF9_ICTPU	Cluster of Erythrocyte band 7 integral membrane protein	STOM	1	1.1	1.1	0.5	0.6	0.5	-1	3.45856	-1	1
E3TER3_ICTPU	Ester hydrolase c11orf54-like protein	CK054	1	1	1	1.1	1.1	1.1	0.137504	65535	0	0
E3TEC1_ICTPU	Cluster of Estradiol 17-beta-dehydrogenase 12-b	DH12B	1	0.9	0.9	0.9	0.9	0.9	-0.0524674	0.427243	0	0
W5U9P4_ICTPU	Cluster of Eukaryotic initiation factor 4A-II	EIF4A2	1	0.9	1	0.7	0.7	0.7	-0.465664	2.87815	0	0
E3TD56_9TELE	Eukaryotic initiation factor 4a-iii	IF4A3	1	1	1	1	1	1	0		0	0
W5UD33_ICTPU	Cluster of Eukaryotic peptide chain release factor GTP-binding subunit ERF3A	Gspt1	1	1.1	1.1	0.9	0.9	0.9	-0.245112	2.12549	0	0
W5U6Y8_ICTPU	Eukaryotic peptide chain release factor subunit 1	etf1	1	1	0.9	0.9	0.9	0.9	-0.103093	0.935106	0	0
Q4JHZ9_ICTPU	Eukaryotic translation elongation factor 2 (Fragment)		1	0.9	1	0.6	0.7	0.7	-0.536053	2.50507	0	0
Q2HYN5_ICTPU	Eukaryotic translation initiation factor 1b	EIF1B	1	0.9	1	1.5	1.4	1.4	0.568284	3.23328	0	0
E3TDX8_ICTPU	Eukaryotic translation initiation factor 2 subunit 1	IF2A	1	1	1.2	1	0.9	1.1	-0.0931094	0.308241	0	0
W5U730_ICTPU	Eukaryotic translation initiation factor 2A	eif2a	1	1	1	1.2	1.2	1.2	0.263034	65535	0	0
Q4JI14_ICTPU	Eukaryotic translation initiation factor 3 (Fragment)		1	1	1	0.9	0.9	0.9	-0.152003	65535	0	0
Q2HYP2_ICTPU	Eukaryotic translation initiation factor 3 subunit 8 (Fragment)		1	1	1.1	1.1	1.2	1.2	0.175087	1.32403	0	0
Q2HYN9_ICTPU	Eukaryotic translation initiation factor 3 subunit 8 (Fragment)		1	1	1	1.2	1.2	1.2	0.263034	65535	0	0
W5US02_ICTPU	Cluster of Eukaryotic translation initiation factor 3 subunit E	eif3eb	1	1	1	1	0.9	0.9	-0.0995357	0.935106	0	0
E3TES8_ICTPU	Cluster of Eukaryotic translation initiation factor 3 subunit G	EIF3G	1	1	1	0.8	0.8	0.8	-0.321928	60.8464	0	0
E3TEM9_ICTPU	Eukaryotic translation initiation factor 3 subunit I	EIF3I	1	0.9	1	1	0.9	0.9	-0.0506261	0.285236	0	0
E3TEC4_ICTPU	Eukaryotic translation initiation factor 3 subunit K	EIF3K	1	1	1	0.8	0.8	0.7	-0.383329	2.65913	0	0
E3TBV2_9TELE	Eukaryotic translation initiation factor 3 subunit M	EIF3M	1	0.9	1	0.7	0.7	0.8	-0.398549	2.10999	0	0
W5UJF7_ICTPU	Eukaryotic translation initiation factor 4 gamma 1	Eif4g1									0	0
W5UD96_ICTPU	Eukaryotic translation initiation factor 4B	EIF4B	1	1	0.9	0.9	0.8	0.9	-0.157541	0.994856	0	0
S5TYM9_CLABA	Eukaryotic translation initiation factor 4E-1a		1	1	1	1.3	1.3	1.2	0.341037	2.87815	0	0
Q2I171_ICTPU	Eukaryotic translation initiation factor 5 (Fragment)		1	1	1	1.2	1.2	1.1	0.222392	2.12549	0	0
E3TD70_9TELE	Eukaryotic translation initiation factor 5a-1	IF5A1	1.1	1	1	1.3	1.1	1	0.133267	0.457621	0	0
E3TDD5_9TELE	Eukaryotic translation initiation factor 6	IF6	1	0.9	1	1.4	1.5	1.6	0.633872	2.87815	1	1
W5U7J3_ICTPU	Evolutionarily conserved signaling intermediate in Toll pathway, mitochondrial	ecsit	1	1.1	1	1.2	1.3	1.2	0.255257	1.87826	0	0
W5UEJ4_ICTPU	Ewing's tumor-associated antigen 1	ETAA1	1	1.2	1.1	2	1.8	1.9	0.788496	3.21596	1	1
W5UKS0_ICTPU	Exocyst complex component 1	EXOC1	1	0.9	0.9	1.1	1.3	1.3	0.402098	1.80135	0	0
W5UC69_ICTPU	Exocyst complex component 4	EXOC4	0.9	1	1.1	0.8	0.8	0.8	-0.321928	1.58971	0	0
E3TE21_ICTPU	Exosome complex exonuclease rrp4	EXOS2	1	0.9	1	0.8	0.8	0.8	-0.273018	2.12549	0	0
W5UB73_ICTPU	Cluster of Exportin-1	XPO1	1	1	1	0.7	0.6	0.7	-0.584963	3.25026	-1	1
W5UAJ4_ICTPU	Exportin-4	xpo4	1	0.9	1	1.5	1.4	1.5	0.601451	3.34946	1	1
W5UCQ4_ICTPU	Cluster of Extended synaptotagmin-1	Esyt1	1	1.1	0.9	1	1	1	0	0	0	0
W5UCW9_ICTPU	Extended synaptotagmin-2	Esyt2	1	1	1.1	1.3	1.2	1.2	0.255257	1.87826	0	0
W5UCI8_ICTPU	Extracellular serine/threonine protein kinase FAM20C	Fam20c	0.9	1.1	1	1.9	1.9	1.9	0.925999	4.00488	1	1
W5UJG3_ICTPU	Ezrin	EZR	1	1.2	1	0.9	0.9	0.9	-0.245112	1.17544	0	0
E3TCF8_9TELE	F-actin-capping protein subunit alpha-1	CAZA1	0.9	0.9	0.9	0.4	0.4	0.4	-1.16993	63.6423	-1	1
W5UCL1_ICTPU	F-actin-capping protein subunit beta	Capzb	1.2	1.2	1.3	1.2	1.2	1.2	-0.0395284	0.427243	0	0
W5UR09_ICTPU	FACT complex subunit SPT16	SUPT16H	0.9	0.9	0.9	0.8	0.8	0.7	-0.231326	1.79236	0	0
W5U6J8_ICTPU	FACT complex subunit SSRP1	Ssrp1	1	1	1	1	0.9	0.9	-0.0995357	0.935106	0	0
W5U7Q3_ICTPU	FAD-dependent oxidoreductase domain-containing protein 1	foxred1	1	1.2	1.1	1	1	1	-0.137504	0.800512	0	0
W5UBT3_ICTPU	FAST kinase domain-containing protein 3	FASTKD3	1	1	1	0.8	0.8	0.8	-0.321928	60.8464	0	0
W5UCZ5_ICTPU	FERM, RhoGEF and pleckstrin domain-containing protein 1	Farp1	1	0.9	0.9	0.7	0.7	0.7	-0.415037	2.65913	0	0
W5UC79_ICTPU	FUN14 domain-containing protein 1	FUNDC1	1	1	1	0.7	0.7	0.8	-0.447459	2.87815	0	0
W5UMY0_ICTPU	FXYD domain-containing ion transport regulator 3	FXYD3	1	1	1	1.3	1.3	1.4	0.415037	3.25026	0	0
W5UMA6_ICTPU	FYVE and coiled-coil domain-containing protein 1	Fyco1	1	1.2	1	1.1	1.2	1.1	0.0874628	0.37505	0	0
E3TES0_ICTPU	Fam136a	F136A	1	0.8	0.9	0.8	0.8	0.8	-0.169925	0.800512	0	0
E3TCX7_9TELE	Fam49b	FA49B	1.1	1.1	1.1	0.7	0.7	0.7	-0.652077	62.0505	-1	1
W5UEI4_ICTPU	Far upstream element-binding protein 3	FUBP3	1	0.9	1	0.5	0.5	0.5	-0.95109	3.82099	-1	1
W5UIU5_ICTPU	Fas-activated serine/threonine kinase	FASTK	1	1	1	0.8	0.7	0.7	-0.447459	2.87815	0	0
W5UDH0_ICTPU	Cluster of Fatty acid desaturase 2	fads2	1	0.9	1	1	1	1.1	0.0962153	0.637895	0	0
E3TDH5_9TELE	Fatty acid-binding protein heart	FABPH	1	1	1	0.9	1	0.9	-0.0995357	0.935106	0	0
E3TCN2_9TELE	Fatty acid-binding protein heart	FABPH	0.9	1	1.1	1.3	1.3	1.2	0.341037	1.79236	0	0
W5U709_ICTPU	Fatty-acid amide hydrolase 2-A	faah2a	1	1.1	1	1.2	1.3	1.3	0.293731	2.10999	0	0
W5U5T2_ICTPU	Fermitin family 1	FERMT1	1	0.9	1	1.2	1.2	1.2	0.311944	2.65913	0	0
S5U649_CLABA	Cluster of Ferritin (Fragment)		1	0.9	1	1.1	1	1.2	0.186413	0.935106	0	0
E3TDK2_9TELE	Cluster of Ferritin	FRIM	1	0.9	0.9	0.8	0.9	0.8	-0.163499	0.994856	0	0
W5URR7_ICTPU	Ferrochelatase	fech	1.1	0.9	0.9	0.5	0.6	0.6	-0.770518	2.23503	-1	1
W5ULQ5_ICTPU	Fibrinogen gamma chain	FGG	1	0.9	0.8	0.9	1	1	0.103093	0.427243	0	0
A1IGG7_SILAS	Fibronectin	fn1	1.1	1	1.1	0.8	0.8	0.8	-0.415037	2.87815	0	0
W5UHZ0_ICTPU	Fibronectin type-III domain-containing protein 3A	FNDC3A	0.9	0.9	0.9	1.4	1.3	1.4	0.602665	3.82099	1	1
W5UBK9_ICTPU	Fibulin-1	fbln1	0.7	1.3	1.9	0.8	0.9	0.9	-0.584963	0.551246	0	0
Q1WA89_ICTPU	Filamin A-like (Fragment)		1	1	1	0.8	0.9	0.9	-0.206451	1.79236	0	0
Q1WCE8_ICTPU	Filamin a (Fragment)		1	1	1.1	1.4	1.4	1.4	0.438121	3.41098	0	0
W5UKW2_ICTPU	Filamin-B	Flnb	1	1.1	1	0.8	0.8	0.8	-0.369234	2.65913	0	0
E3TFR6_ICTPU	Flap endonuclease 1	FEN1B	1	1	0.9	1.2	1.3	1.2	0.351472	2.31761	0	0
W5ULK7_ICTPU	Flotillin-1	flot1	1	0.9	1	1.6	1.6	1.6	0.726982	4.34484	1	1
W5UDL0_ICTPU	Flotillin-2a	flot2a	1.1	1	1.1	0.8	0.8	0.9	-0.356144	2.10999	0	0
Q9PW16_CLAGA	Cluster of Follicle-stimulating hormone receptor	fsh-r	1	1	1	1.6	1.5	1.6	0.647698	4.1536	1	1
W5UJ40_ICTPU	Formin-like protein 3	Fmnl3	1	0.9	1	1	0.9	0.9	-0.0506261	0.285236	0	0
E3TGG6_ICTPU	Cluster of Four and a half lim domains protein 1	FHL1	0.9	1.1	0.9	0.8	0.7	0.7	-0.398549	1.45385	0	0
W5UBC9_ICTPU	Fragile X mental retardation protein 1 B	fmr1-b	1	1.1	1	0.9	0.9	0.9	-0.199309	1.79236	0	0
E3TCE8_9TELE	Cluster of Fructose-16-bisphosphatase 1	F16P1	1	1	0.9	1	0.9	1	0	0	0	0
E3TEM3_ICTPU	Fructose-bisphosphate aldolase	ALDOC	1	1	1	1.3	1.2	1.3	0.341037	2.87815	0	0
W5UMJ7_ICTPU	Cluster of Fructose-bisphosphate aldolase	Aldoa	1	0.9	1	0.8	0.8	0.8	-0.273018	2.12549	0	0
W5UKP2_ICTPU	Fructose-bisphosphate aldolase	aldob	1	1.1	1	1.3	1.3	1.4	0.367732	2.50507	0	0
W5UHZ6_ICTPU	Fukutin	FKTN	1	0.9	1	0.7	0.7	0.7	-0.465664	2.87815	0	0
W5U6K0_ICTPU	Fumarate hydratase, mitochondrial	fh	0.9	1.1	1	0.8	0.8	0.8	-0.321928	1.58971	0	0
W5UKY4_ICTPU	G-protein coupled receptor 1	GPR1	1	1.1	1.2	1.5	1.5	1.6	0.479168	2.5391	0	0
S5TYM6_CLABA	GA-binding protein alpha chain		1.1	1	1.1	1.2	1.3	1.3	0.247928	1.87826	0	0
W5U8T0_ICTPU	GDP-L-fucose synthase	TSTA3	1	1	0.9	1	1	1	0.0489096	0.427243	0	0
W5U8A2_ICTPU	GDP-fucose protein O-fucosyltransferase 1	Pofut1	1	0.9	0.9	0.8	0.8	0.8	-0.222392	1.79236	0	0
W5UJ34_ICTPU	GDP-mannose 4,6 dehydratase	GMDS	1	1	1	0.8	0.8	0.8	-0.321928	60.8464	0	0
E3TF36_ICTPU	GMP reductase	GMPR2	1	1.1	1	1.2	1.2	1.3	0.255257	1.87826	0	0
W5UBB8_ICTPU	GPI ethanolamine phosphate transferase 2	PIGG	1	1	1	0.8	0.8	0.8	-0.321928	60.8464	0	0
W5UBG2_ICTPU	GPI transamidase component PIG-T	PIGT	1	1.1	1.1	1	1	1	-0.0931094	0.935106	0	0
W5UA90_ICTPU	GPI-anchor transamidase	PIGK	1.1	1	1	1	1	1.1	0	0	0	0
W5UFZ2_ICTPU	GRIP1-associated protein 1	Gripap1	1.2	1.3	1.2	2.1	2	2	0.721284	4.15062	1	1
E3TDE5_9TELE	Cluster of GTP-binding nuclear protein ran	RAN	1	1.2	1.1	1.1	1.1	1.1	0	0	0	0
W5UE94_ICTPU	Cluster of GTP-binding protein SAR1b	SAR1B	1	0.9	1	1.1	1.2	1.2	0.271302	1.87826	0	0
E3TG48_ICTPU	GTP-binding protein rheb	RHEB	1	0.9	1	0.8	0.7	0.8	-0.334419	1.87826	0	0
W5U8N6_ICTPU	GTPase HRas	H-RAS	1	1.1	1	1.2	1.2	1.2	0.215729	2.12549	0	0
W5UGF2_ICTPU	Cluster of GTPase NRas	nras	1	1	1.1	1.3	1.4	1.3	0.367732	2.50507	0	0
W5ULH7_ICTPU	Galactocerebrosidase	galc	0.9	0.9	0.8	0.9	0.8	0.9	0	0	0	0
W5UH17_ICTPU	Galactose-1-phosphate uridylyltransferase	GALT	1	1.1	1	1	1	0.9	-0.0962153	0.637895	0	0
E3TFY2_ICTPU	Galectin	LEG	1	0.9	1	1	0.9	0.9	-0.0506261	0.285236	0	0
E3TDY4_ICTPU	Galectin	LEG9	1.1	1.2	1.2	1.1	1	1.1	-0.129283	0.994856	0	0
W5UFL8_ICTPU	Cluster of Gamma-enolase	ENO2	1	1.6	1.2	1.1	1.1	1.1	-0.203533	0.39989	0	0
W5UM67_ICTPU	Cluster of Gamma-soluble NSF attachment protein	Napg	1	1.1	1.1	0.7	0.6	0.7	-0.678072	2.97569	-1	1
W5UKF5_ICTPU	Gamma-tubulin complex component 2	Tubgcp2	1	0.9	1	0.8	0.8	0.8	-0.273018	2.12549	0	0
W5UD06_ICTPU	Gamma-tubulin complex component 3	Tubgcp3	1	1	0.9	0.9	1	0.9	-0.0506261	0.285236	0	0
W5UQI1_ICTPU	Ganglioside GM2 activator	Gm2a	1	1	1	1	1	1	0		0	0
W5UTS7_ICTPU	Gelsolin	GSN	1	0.9	1	0.9	0.8	0.9	-0.157541	0.994856	0	0
W5UGV2_ICTPU	Gelsolin	GSN	1	1	1	1.5	1.5	1.5	0.584963	65535	1	1
W5UJ23_ICTPU	General transcription factor IIH subunit 1	GTF2H1	1	0.9	1	0.7	0.7	0.8	-0.398549	2.10999	0	0
E3TEJ2_ICTPU	General transcription factor IIf subunit 2	T2FB	1	1	1	0.8	0.9	0.9	-0.206451	1.79236	0	0
W5UEX5_ICTPU	Gephyrin	Gphn	1	1.3	1.1	0.9	0.9	0.9	-0.332575	1.24234	0	0
W5UJX6_ICTPU	Girdin	CCDC88A	0.9	0.9	1	0.4	0.5	0.5	-1	3.23328	-1	1
E3TFG8_ICTPU	Glia maturation factor beta	GMFB	1	1.2	0.8	1.1	0.5	0.5	-0.514573	0.578806	0	0
E3TCQ1_9TELE	Glia maturation factor gamma	GMFG	1.1	1	1.1	1.5	1.4	1.4	0.426265	2.83176	0	0
W5UD68_ICTPU	Glucosamine-6-phosphate isomerase 1	GNPDA1	1	0.9	1	0.7	0.7	0.7	-0.465664	2.87815	0	0
E3TFZ5_ICTPU	Glucosamine-6-phosphate isomerase 1	GNPI1	1	1.3	1.1	1.3	1.2	1.3	0.160465	0.637895	0	0
W5UKU7_ICTPU	Cluster of Glucose-6-phosphate 1-dehydrogenase	g6pd	1	1	1	1	1.1	1	0.0473057	0.427243	0	0
W5UM32_ICTPU	Cluster of Glucose-6-phosphate isomerase	GPI	1	1.2	1	1.3	1.4	1.3	0.321928	1.63423	0	0
W5UKQ8_ICTPU	Glucose-induced degradation protein 8	gid8	1	1	1.1	1.3	1.4	1.4	0.403356	2.67558	0	0
W5UKV9_ICTPU	Glucoside xylosyltransferase 1	Gxylt1	1	0.9	1	1.1	1.1	1.1	0.186413	1.79236	0	0
W5U680_ICTPU	Glucoside xylosyltransferase 2	GXYLT2	1	1.1	1.1	1.3	1.2	1.3	0.247928	1.87826	0	0
W5ULT4_ICTPU	Glucosylceramidase	GBA	1	1.2	1.1	1.4	1.3	1.4	0.313158	1.79236	0	0
W5U779_ICTPU	Cluster of Glutamate dehydrogenase	glud1	1	1	1	0.8	0.9	1	-0.152003	0.800512	0	0
W5UIE4_ICTPU	Glutamate--cysteine ligase catalytic subunit	Gclc	1	1	1	0.9	0.9	0.9	-0.152003	65535	0	0
W5U9X2_ICTPU	Glutamine--fructose-6-phosphate aminotransferase [isomerizing] 1	Gfpt1	1	1	0.9	1.3	1.3	1.3	0.427421	3.25026	0	0
W5UCA1_ICTPU	Glutamyl aminopeptidase	Enpep	1.1	1	1	0.9	0.9	1	-0.146841	0.994856	0	0
E3TDC4_9TELE	Glutaredoxin 3	GLRX3	1	0.9	1	1.1	1	1.1	0.142019	0.994856	0	0
W5UJL7_ICTPU	Glutaredoxin-related protein 5, mitochondrial	glrx5	1	1.1	1	1.6	1.6	1.6	0.630766	4.1536	1	1
W5U9Z9_ICTPU	Glutaryl-CoA dehydrogenase, mitochondrial	GCDH	1	0.9	0.9	0.7	0.7	0.7	-0.415037	2.65913	0	0
E3TEP8_ICTPU	Glutathione S-transferase 3	GSTA3	1	1.1	1.1	0.8	0.8	0.8	-0.415037	2.87815	0	0
W5UJ56_ICTPU	Glutathione S-transferase A	GSTA	1	1.1	1.1	1.3	1.3	1.3	0.285402	2.65913	0	0
W5UJJ2_ICTPU	Glutathione S-transferase Mu 3	GSTM3	1	1	1.1	0.9	1	0.9	-0.146841	0.994856	0	0
E3TDE4_9TELE	Glutathione S-transferase P	GSTP1	1	0.9	1	0.6	0.6	0.7	-0.610053	2.67558	-1	1
E3TDQ5_ICTPU	Glutathione S-transferase kappa 1	GSTK1	1	0.9	0.9	1	1.1	1.1	0.192645	1.32403	0	0
E3TER1_ICTPU	Glutathione S-transferase theta-1	GSTT1	1	1	1	2.1	2.2	2.2	1.11548	5.40048	1	1
U6BQ50_CLABA	Cluster of Glutathione peroxidase (Fragment)	GPx1	1	1	0.9	1.2	1.2	1.2	0.311944	2.65913	0	0
E3TF05_ICTPU	Glutathione peroxidase	GPX4	1	0.9	0.8	0.8	0.8	0.8	-0.169925	0.800512	0	0
W5UAL8_ICTPU	Cluster of Glutathione synthetase	GSS	1	1	1	1.2	1	1	0.0931094	0.427243	0	0
K9LLR9_TACFU	Cluster of Glyceraldehyde 3-phosphate dehydrogenase	GAPDH	1	1	1	0.6	0.6	0.6	-0.736966	65535	-1	1
M4VQF0_CLABA	Cluster of Glyceraldehyde-3-phosphate dehydrogenase	GAPDH	1.1	1	1.1	0.7	0.7	0.8	-0.540568	2.67558	0	0
W5UG39_ICTPU	Glycerol-3-phosphate acyltransferase 2, mitochondrial	Gpat2	1	1	1	0.7	0.8	0.8	-0.383329	2.65913	0	0
W5UKQ1_ICTPU	Cluster of Glycerol-3-phosphate acyltransferase 3	agpat9	1	1	1	0.7	0.8	0.7	-0.447459	2.87815	0	0
W5U8X7_ICTPU	Glycerol-3-phosphate dehydrogenase [NAD(+)], cytoplasmic	gpd1	1	0.9	1	0.7	0.7	0.8	-0.398549	2.10999	0	0
W5UFC8_ICTPU	Glycerophosphodiester phosphodiesterase 1	Gde1	1	1	1	0.7	0.7	0.7	-0.514573	61.5508	0	0
W5UHF1_ICTPU	Glycine N-methyltransferase	Gnmt	1	1.1	1.1	1.1	1.1	1.1	0.0443941	0.427243	0	0
W5UFC0_ICTPU	Cluster of Glycogen [starch] synthase, muscle	GYS1	1	1.2	1.1	1	0.9	0.8	-0.289507	1.15191	0	0
W5UKW9_ICTPU	Glycogen debranching enzyme	AGL	1	0.9	1	1.4	1.4	1.5	0.568284	3.23328	0	0
W5UGM6_ICTPU	Glycogen synthase kinase-3 beta	Gsk3b	1	1	1	0.7	0.7	0.6	-0.584963	3.25026	-1	1
E3TCQ2_9TELE	Glycogenin-1	GLYG	1.1	1.1	1.2	1.8	1.7	1.7	0.612977	3.65854	1	1
W5UJY0_ICTPU	Glycoprotein-N-acetylgalactosamine 3-beta-galactosyltransferase 1-B	c1galt1b	1	1.3	1.1	1.2	1.2	1.1	0.0418202	0.129877	0	0
W5UQQ2_ICTPU	Glycosaminoglycan xylosylkinase	fam20b	1	1.1	1	1.1	1.1	1	0.0458037	0.285236	0	0
W5UFZ8_ICTPU	Glycosylphosphatidylinositol anchor attachment 1 protein	Gpaa1	1	0.9	1	0.9	0.9	0.9	-0.103093	0.935106	0	0
W5UAX8_ICTPU	Glycylpeptide N-tetradecanoyltransferase	nmt2	1	1.2	1	1.2	1	1.1	0.0443941	0.139867	0	0
E3TDK0_9TELE	Glyoxalase domain-containing protein 4	GLOD4	1	1.1	1	0.9	1	0.9	-0.146841	0.994856	0	0
E3TE37_ICTPU	Glyoxylate reductase/hydroxypyruvate reductase	GRHPR	0.9	1	1	0.7	0.8	0.7	-0.398549	2.10999	0	0
W5UQU8_ICTPU	Golgi SNAP receptor complex member 2	Gosr2	0.9	1	1	1.1	1	0.9	0.0489096	0.191566	0	0
W5ULB4_ICTPU	Golgi integral membrane protein 4	GOLIM4	1	1	1	0.9	0.8	0.8	-0.263034	2.12549	0	0
W5UL95_ICTPU	Golgi resident protein GCP60	Acbd3	1	0.8	0.9	0.4	0.5	0.4	-1.05445	2.65913	-1	1
W5URR3_ICTPU	Golgi-associated plant pathogenesis-related protein 1	Glipr2	0.9	1.1	1	1	1.1	0.9	0	0	0	0
W5UK46_ICTPU	Golgin subfamily A member 4	Golga4	1	1.1	1	0.9	1	0.9	-0.146841	0.994856	0	0
W5U8Z7_ICTPU	Golgin subfamily A member 5	golga5	1	0.9	1	1.3	1.2	1.3	0.389947	2.50507	0	0
W5UAF3_ICTPU	Growth arrest-specific protein 2	GAS2	1	1.4	1.3	0.7	0.7	0.8	-0.750022	1.79558	-1	1
E3TDU7_ICTPU	Growth factor receptor-bound protein 2	GRB2	1	1	1.1	1.3	1.2	1.3	0.293731	2.10999	0	0
W5U8U4_ICTPU	Growth hormone-inducible transmembrane protein	Ghitm	1	1.5	1	0.8	0.7	0.7	-0.669851	1.19833	0	0
E3TCI2_9TELE	Guanidinoacetate n-methyltransferase	GAMT	1.2	1.1	1.1	0.8	0.8	0.8	-0.5025	3.25026	0	0
W5UCL9_ICTPU	Cluster of Guanine nucleotide-binding protein G(I) subunit alpha-2	GNAI2	1	1.1	1	1	1.1	1.1	0.0458037	0.285236	0	0
W5U7I9_ICTPU	Guanine nucleotide-binding protein G(Olf) subunit alpha	Gnal	1	1.2	1	1.3	1.3	1.2	0.247928	1.25932	0	0
W5UI00_ICTPU	Cluster of Guanine nucleotide-binding protein G(Q) subunit alpha	Gnaq	1	1	1.1	0.9	1	0.9	-0.146841	0.994856	0	0
W5U6L8_ICTPU	Guanine nucleotide-binding protein G(Z) subunit alpha	Gnaz	1	0.9	1	0.7	0.7	0.7	-0.465664	2.87815	0	0
E3TDI2_9TELE	Cluster of Guanine nucleotide-binding protein g(I)/g(S)/g(T) subunit beta-1	GBB1	1	0.9	0.9	1.4	1.4	1.5	0.61891	3.34946	1	1
W5UFQ4_ICTPU	Guanine nucleotide-binding protein subunit alpha-13	GNA13									0	0
E3TEA2_ICTPU	Guanine nucleotide-binding protein subunit beta-2-like 1	GBLP	0.9	1	0.9	1	0.9	0.9	0	0	0	0
E3TGH1_ICTPU	Guanine nucleotide-binding protein subunit gamma	GBG12	1	1.2	1.1	1.4	1.4	1.4	0.347923	2.18486	0	0
W5UKW0_ICTPU	Guanylate cyclase	npr2	1.1	1	1.1	1.3	1.3	1.3	0.285402	2.65913	0	0
W5U7N5_ICTPU	Cluster of H(+)/Cl(-) exchange transporter 4	CLCN4	1	0.9	1	1.1	1.2	1.2	0.271302	1.87826	0	0
W5ULL5_ICTPU	H-2 class II histocompatibility antigen gamma chain	Cd74	1	0.9	1	0.8	0.7	0.8	-0.334419	1.87826	0	0
W5UCX5_ICTPU	H/ACA ribonucleoprotein complex subunit 4	DKC1	1	1	1	0.9	0.9	0.9	-0.152003	65535	0	0
E3TC44_9TELE	H/aca ribonucleoprotein complex subunit 2-like protein	NHP2	0.9	1	1	0.8	0.8	0.8	-0.273018	2.12549	0	0
E3TEW4_ICTPU	Haloacid dehalogenase-like hydrolase domain-containing protein 2	HDHD2	1	1.1	1.1	1	1	1	-0.0931094	0.935106	0	0
E3TE27_ICTPU	Haloacid dehalogenase-like hydrolase domain-containing protein 3	HDHD3	0.9	1.1	1	1.1	0.9	0.8	-0.0995357	0.250698	0	0
W5UII5_ICTPU	Haptoglobin	HP	1	1	1	1.2	1.3	1.2	0.302563	2.65913	0	0
E3TGD2_ICTPU	Cluster of Hd domain-containing protein 2	HDDC2	1.1	1.1	1.1	2.4	2.4	2.4	1.12553	65535	1	1
W5U7C7_ICTPU	Heat shock 70 kDa protein 4	HSPA4	1	1.1	1	0.9	0.9	0.9	-0.199309	1.79236	0	0
Q20AI5_ICTPU	Heat shock 90kDa protein 1 beta isoform b (Fragment)		1	1	1	1.3	1.4	1.3	0.415037	3.25026	0	0
E3TFZ2_ICTPU	Heat shock factor-binding protein 1	HSBP1	0.9	0.9	0.9	0.8	0.7	0.7	-0.295456	2.12549	0	0
A3RGT9_SILME	Cluster of Heat shock protein 70 cognate	HSC70	1	1	0.9	1	1	1	0.0489096	0.427243	0	0
W5U7M8_ICTPU	Cluster of Heat shock protein 75 kDa, mitochondrial	Trap1	1	1	1	1.1	1	1	0.0473057	0.427243	0	0
W5UIP2_ICTPU	Cluster of Heat shock protein HSP 90-alpha 1	hsp90a.1	1	0.9	1	0.7	0.7	0.7	-0.465664	2.87815	0	0
E3TD24_9TELE	Heat shock protein beta-1	HSPB1	1	1	1	0.8	0.8	0.8	-0.321928	60.8464	0	0
E3TE94_ICTPU	Heme oxygenase	HMOX	1	1.1	1.1	0.8	0.7	0.8	-0.476438	2.50507	0	0
W5U933_ICTPU	Heme-binding protein 2	HEBP2	1	1.1	1	1.3	1.3	1.3	0.331206	2.87815	0	0
V5N4L6_ICTPU	Hemoglobin alpha 1		1	1.1	1	0.6	0.6	0.6	-0.784271	3.69456	-1	1
V5N4G9_ICTPU	Cluster of Hemoglobin alpha 3		1	0.9	1.1	1.2	1.3	1.3	0.341037	1.79236	0	0
E3TCM4_9TELE	Hemoglobin cathodic subunit beta	HBBC	1	1	0.9	1.2	1.2	1.1	0.271302	1.87826	0	0
G9DBN5_9TELE	Hemoglobin-beta (Fragment)		1	1	1.1	0.2	0.2	0.2	-2.36923	4.81823	-1	1
Q6S9E2_ICTPU	Hemoglobin-beta		1	1.1	1.1	0.8	0.7	0.8	-0.476438	2.50507	0	0
E3TES4_ICTPU	Hepatitis b virus x-interacting protein-like protein	HBXIP	1	1	0.9	1.3	1.3	1.3	0.427421	3.25026	0	0
W5UCM9_ICTPU	Hepatoma-derived growth factor-related protein 3	HDGFRP3	1	0.9	1	0.7	0.7	0.8	-0.398549	2.10999	0	0
W5UKU4_ICTPU	Heterogeneous nuclear ribonucleoprotein A/B	HNRNPAB	1	1.1	1	0.8	0.9	0.8	-0.31034	1.87826	0	0
W5UEP8_ICTPU	Heterogeneous nuclear ribonucleoprotein A3 2	RO32	1	1.2	1.3	2.1	1.9	2	0.777608	2.85857	1	1
W5UMT1_ICTPU	Heterogeneous nuclear ribonucleoprotein K	HNRNPK	1	1	1	0.6	0.6	0.6	-0.736966	65535	-1	1
Q207M3_ICTPU	Heterogeneous nuclear ribonucleoprotein-like (Fragment)		0.9	0.9	0.9	1	1	1	0.152003	65535	0	0
W5UE02_ICTPU	Hexokinase-1	HK1	1	1	0.9	1.1	1.1	1.1	0.186413	1.79236	0	0
W5UCS2_ICTPU	High affinity cAMP-specific and IBMX-insensitive 3',5'-cyclic phosphodiesterase 8A	PDE8A	1	1.1	1.1	0.9	0.8	0.8	-0.356144	2.10999	0	0
W5UKB5_ICTPU	High affinity cationic amino acid transporter 1	SLC7A1	1	1.2	1.1	0.6	0.5	0.5	-1.04439	2.97857	-1	1
Q1WCK0_ICTPU	High mobility group box 1-like (Fragment)		1	1	1	0.7	0.7	0.7	-0.514573	61.5508	0	0
W5UMX5_ICTPU	High mobility group protein B2	HMGB2	1	1	1.1	0.8	0.9	0.8	-0.31034	1.87826	0	0
W5URA6_ICTPU	Cluster of Hippocalcin-like protein 1	HPCAL1	1	1.1	1.1	1.3	1.3	1.2	0.247928	1.87826	0	0
E3TCE4_9TELE	Histidine triad nucleotide-binding protein 1	HINT1	1	0.9	1	0.7	0.7	0.7	-0.465664	2.87815	0	0
W5UFP4_ICTPU	Histidine triad nucleotide-binding protein 2, mitochondrial	Hint2	1	1	1	0.9	0.9	1	-0.0995357	0.935106	0	0
W5URH2_ICTPU	Histone H1.0	H1F0	1	1.1	1.3	1.5	1.5	1.6	0.436099	1.87826	0	0
E3TBP9_9TELE	Histone H2A	H2AZ	1	0.9	1	0.9	0.9	0.9	-0.103093	0.935106	0	0
W5UK39_ICTPU	Cluster of Histone H2A	H2A	1	0.9	1	0.9	0.9	1	-0.0506261	0.285236	0	0
W5ULE6_ICTPU	Cluster of Histone H2A	H2afy2	1	1	1.1	1	1	0.9	-0.0962153	0.637895	0	0
W5UD32_ICTPU	Histone H2B	zgc:112234	0.8	1.3	1.2	1.5	1.2	1.3	0.277534	0.591023	0	0
E3TC12_9TELE	Histone H3	H33	1	0.9	1	1.6	1.5	1.5	0.665581	3.56136	1	1
E3TFP8_ICTPU	Histone acetyltransferase type b catalytic subunit	HAT1	1	1.6	1.3	1.4	1.1	1	-0.156119	0.250698	0	0
W5UDD7_ICTPU	Histone deacetylase	HDAC2	1	0.9	1.2	0.9	1	1	-0.0962153	0.285236	0	0
W5UQY6_ICTPU	Histone deacetylase complex subunit SAP130	SAP130	1.1	1.1	1.1	1.3	1.3	1.3	0.241008	65535	0	0
W5U5K3_ICTPU	Histone-binding protein RBBP7	rbbp7	1	1.3	1.1	1.5	1.3	1.4	0.304855	1.18925	0	0
Q1WCK9_ICTPU	Hnrpa3 protein (Fragment)		1	1	0.8	0.8	0.8	0.7	-0.283793	1.05056	0	0
W5U9K4_ICTPU	Hsp90 co-chaperone Cdc37	cdc37	1	0.9	1	0.5	0.5	0.5	-0.95109	3.82099	-1	1
E3TDX5_ICTPU	Cluster of Hydroxysteroid dehydrogenase-like protein 2	HSDL2	1	1	1	1.4	1.4	1.5	0.519374	3.69456	0	0
E3TE15_ICTPU	Hypoxanthine-guanine phosphoribosyltransferase	HPRT	1	1.1	1	1.1	1.1	1.1	0.0901978	0.935106	0	0
W5UJ60_ICTPU	Hypoxanthine-guanine phosphoribosyltransferase	HPRT1	1	1	0.9	1	1.1	1.3	0.229482	0.818629	0	0
W5UBW9_ICTPU	Hypoxia up-regulated protein 1	hyou1	1	0.9	1	0.5	0.6	0.6	-0.770518	2.97569	-1	1
W5UJE1_ICTPU	Iduronate 2-sulfatase	Ids	1	1	1.1	1.8	1.5	1.7	0.68966	2.59227	1	1
W5ULX4_ICTPU	Ig kappa chain V-III region CLL	KV308	1	1.2	1	0.9	1	0.9	-0.192645	0.829304	0	0
W5UEY7_ICTPU	IgLON family member 5	Iglon5	1	0.9	0.8	0.9	1.3	0.8	0.152003	0.241548	0	0
W5UA83_ICTPU	Cluster of Importin subunit alpha	KPNA4	1	1.1	1.1	1.1	1.1	1.2	0.0874628	0.637895	0	0
W5U8I8_ICTPU	Importin subunit alpha	kpna5	1	0.9	1	1.4	1.4	1.5	0.568284	3.23328	0	0
W5UB43_ICTPU	Importin-4	IPO4	1	1.2	1	1.1	0.8	1	-0.142019	0.380004	0	0
W5UIJ8_ICTPU	Importin-7	Ipo7	1	1.5	1	1.2	1.2	1.1	0	0	0	0
W5U615_ICTPU	Importin-9	Ipo9	1	1.1	1	0.9	1	0.9	-0.146841	0.994856	0	0
E3TDT2_ICTPU	Inactive hydroxysteroid dehydrogenase-like protein 1	HSDL1	1	0.8	0.9	1.8	1.8	1.9	1.02647	3.82099	1	1
E3TF27_ICTPU	Cluster of Inorganic pyrophosphatase	IPYR	1	1.1	1.2	1.2	1.2	1.2	0.125531	0.800512	0	0
E3TFU7_ICTPU	Inosine triphosphate pyrophosphatase	ITPA	1	0.9	1.1	1.2	1.2	1.2	0.263034	1.58971	0	0
W5UEV5_ICTPU	Inositol 1,4,5-trisphosphate receptor type 2	ITPR2	1	1.2	1.2	1	1	0.9	-0.229482	1.05056	0	0
W5UCH4_ICTPU	Inositol 1,4,5-trisphosphate receptor type 3	Itpr3	0.9	0.9	0.9	1.7	1.7	1.7	0.917538	65535	1	1
W5U6E8_ICTPU	Inositol monophosphatase 3	impad1	1	1.1	1.1	1.6	1.8	1.5	0.61471	2.41364	1	1
S5TWP8_CLABA	Insulin-like growth factor 2 mRNA-binding protein 3		0.9	0.9	0.9	0.7	0.7	0.7	-0.36257	60.8464	0	0
A6YEF3_ICTPU	Insulin-like growth factor II receptor (Fragment)		1	0.9	1	1.2	1.2	1.2	0.311944	2.65913	0	0
W5UL11_ICTPU	Integral membrane protein 2A	Itm2a	1	1	1	0.8	0.8	0.8	-0.321928	60.8464	0	0
W5UKI5_ICTPU	Integrator complex subunit 1	Ints1	0.7	1	1	1.9	2	1.9	1.10309	3.21684	1	1
W5UBX0_ICTPU	Integrator complex subunit 9	ints9	1	1.1	1	1	0.9	1	-0.0962153	0.637895	0	0
W5UJ57_ICTPU	Integrin alpha-5	itga5	1	0.9	1	1.8	1.7	1.8	0.869939	4.15062	1	1
W5ULF4_ICTPU	Integrin alpha-6	ITGA6	1	0.9	1	0.7	0.8	0.8	-0.334419	1.87826	0	0
W5UTE5_ICTPU	Integrin alpha-V	ITGAV	1	1.1	1	1.2	1.1	1.2	0.175087	1.32403	0	0
W5UFK1_ICTPU	Integrin beta	ITGB2	1	0.9	1	1	1	0.9	0	0	0	0
Q9IA01_ICTPU	Integrin beta		0.9	0.9	0.9	0.9	0.9	0.8	-0.0544478	0.427243	0	0
W5UCU6_ICTPU	Integrin-linked protein kinase	ILK	1	1	1	1.1	1.2	1.2	0.222392	2.12549	0	0
B1NQM5_ICTPU	Intelectin 2	ITLN2	1	1	1	1.3	1.5	1.3	0.450661	2.27343	0	0
W5UH72_ICTPU	Interferon regulatory factor 2-binding protein-like protein	Irf2bpl	1	0.9	1	1.3	1.4	1.4	0.499571	2.97569	0	0
J9XY33_ICTPU	Interferon-induced helicase C domain-containing protein 1	IFIH1	1	1	1	1.2	1.2	1.2	0.263034	65535	0	0
W5UDD1_ICTPU	Interleukin enhancer-binding factor 2	ilf2	1	1	1.1	1	1	0.9	-0.0962153	0.637895	0	0
W5U5S8_ICTPU	Intraflagellar transport protein 74	IFT74	1	1	1.1	0.9	0.9	0.8	-0.253757	1.6178	0	0
W5U5U0_ICTPU	Intron-binding protein aquarius	AQR	1	1	1	1.1	1.1	1.1	0.137504	65535	0	0
W5UD82_ICTPU	Iron-sulfur cluster assembly 1, mitochondrial	isca1	1	1.1	1.1	1.1	1.1	1.1	0.0443941	0.427243	0	0
W5UFV2_ICTPU	Iron-sulfur cluster assembly 2, mitochondrial	ISCA2	1.1	1.3	1.4	1.5	1.5	1.6	0.275634	1.32403	0	0
W5UJ11_ICTPU	Isochorismatase domain-containing protein 1	isoc1	1	0.9	1	0.6	0.7	0.7	-0.536053	2.50507	0	0
W5UAP2_ICTPU	Cluster of Isochorismatase domain-containing protein 2, mitochondrial	isoc2	1	1.4	1.1	0.9	0.9	0.9	-0.374396	1.04223	0	0
Q4JHZ8_ICTPU	Isocitrate dehydrogenase 2 (Fragment)		1	0.9	1	0.7	0.8	0.7	-0.398549	2.10999	0	0
W5UKS3_ICTPU	Isocitrate dehydrogenase [NAD] subunit beta, mitochondrial	IDH3B	1	1	1	1.8	1.7	1.8	0.82103	4.67421	1	1
W5UIU7_ICTPU	Isocitrate dehydrogenase [NAD] subunit gamma, mitochondrial	IDH3G	1	1	1	1.2	1.2	1.2	0.263034	65535	0	0
W5UK75_ICTPU	Isoleucine--tRNA ligase, mitochondrial	IARS2	1	0.9	0.9	0.7	0.6	0.7	-0.485427	2.31761	0	0
E3TDU1_ICTPU	Isopentenyl-diphosphate delta-isomerase 1	IDI1	1	1	1	0.7	0.7	0.7	-0.514573	61.5508	0	0
W5U7W8_ICTPU	Isovaleryl-CoA dehydrogenase, mitochondrial	IVD	1.2	1.1	1.2	0.5	0.5	0.5	-1.22239	4.43317	-1	1
E3TEU9_ICTPU	Jagunal-like 1-b	JGN1B	1	0.9	1	1.3	1.3	1.3	0.427421	3.25026	0	0
S5TWR4_CLABA	Junction plakoglobin (Fragment)		0.9	0.9	0.9	1.1	1.2	1.2	0.374396	2.87815	0	0
W5U8G6_ICTPU	KDEL motif-containing protein 2	KDELC2	1	0.9	1	0.8	0.8	0.8	-0.273018	2.12549	0	0
W5UL06_ICTPU	KH domain-containing, RNA-binding, signal transduction-associated protein 1	Khdrbs1	1	1	1	1.3	1.2	1.3	0.341037	2.87815	0	0
W5U9T9_ICTPU	KH domain-containing, RNA-binding, signal transduction-associated protein 2	khdrbs2	1	0.9	1.2	1	1.1	1	3.33067e-16	7.71462e-16	0	0
W5UD43_ICTPU	Kanadaptin	SLC4A1AP	1	1	1.1	0.7	0.7	0.7	-0.561879	3.25026	0	0
R9UR56_CLABA	Keratin (Fragment)		0.9	1.6	1.2	2.3	1.5	1.6	0.545434	0.811355	0	0
Q2HYL7_ICTPU	Keratin 18 (Fragment)		1	0.9	0.9	0.7	0.8	0.7	-0.347923	1.87826	0	0
Q4JI23_ICTPU	Keratin 8 (Fragment)		1	1	0.9	1	0.9	1	0	0	0	0
W5ULL9_ICTPU	Cluster of Keratin, type II cytoskeletal 8	krt8	1	1	0.9	0.7	0.7	0.7	-0.465664	2.87815	0	0
W6A330_ICTPU	Kinase D-interacting substrate of 220 kDa	kidins220	1	0.9	0.9	1.2	1.2	1.2	0.36257	2.87815	0	0
W5UD21_ICTPU	Kinesin-1 heavy chain	Kif5b	1	1.1	1.1	1.3	1.6	1.5	0.459432	1.87826	0	0
W5UI53_ICTPU	Kinesin-like protein KIF13B	KIF13B	1	1.1	1	1.1	1.1	1.1	0.0901978	0.935106	0	0
W5U7G1_ICTPU	Kinesin-like protein KIF2C	KIF2C	1.1	1	1.1	0.9	1	1	-0.142019	0.994856	0	0
W5UG62_ICTPU	Kinesin-like protein KIF3B	KIF3B	1	1.1	1.1	0.7	0.7	0.8	-0.540568	2.67558	0	0
W5UD46_ICTPU	Kinetochore protein Nuf2	nuf2	1	0.9	0.9	0.9	0.8	0.9	-0.106915	0.637895	0	0
E3TE14_ICTPU	Kinetochore protein spc24	SPC24	1	1	1.2	1	1	1	-0.0931094	0.427243	0	0
W5U6U8_ICTPU	Kynurenine/alpha-aminoadipate aminotransferase, mitochondrial	AADAT	1	0.8	1	1	1.1	1	0.146841	0.600646	0	0
E3TEV2_ICTPU	L(2)37cc	L2CC	0.9	0.9	0.9	1	1	1	0.152003	65535	0	0
W5U728_ICTPU	L-2-hydroxyglutarate dehydrogenase, mitochondrial	v1g172254	1	1.1	1	1	1	0.9	-0.0962153	0.637895	0	0
E3TCN7_9TELE	L-lactate dehydrogenase	LDHB	1	1	0.8	0.9	0.8	0.8	-0.163499	0.600646	0	0
W5ULQ0_ICTPU	Cluster of L-lactate dehydrogenase	ldha	1	0.9	0.9	0.9	1	1	0.0506261	0.285236	0	0
W5UFZ6_ICTPU	L-lactate dehydrogenase	ldhba	1	0.7	0.6	0.6	0.4	0.6	-0.523562	0.783072	0	0
W5UBU5_ICTPU	L-xylulose reductase	DCXR	1	1.3	1.1	1	1	1.3	-0.0430687	0.0888946	0	0
W5U7Q8_ICTPU	LIM and senescent cell antigen-like-containing domain protein 1	LIMS1	1	1	1	0.9	0.9	0.8	-0.206451	1.79236	0	0
S5TWQ6_CLABA	LIM domain and actin-binding 1 protein (Fragment)		1	0.9	1	0.5	0.6	0.6	-0.770518	2.97569	-1	1
W5UJU9_ICTPU	La-related protein 7	larp7	1	1	1	1	1.3	1	0.137504	0.427243	0	0
Q2I169_ICTPU	Lactate dehydrogenase A4 (Fragment)		1	1.4	1.2	1.5	1.5	1.4	0.289507	1.04223	0	0
E3TCM0_9TELE	Cluster of Lambda-crystallin-like protein	CRYL1	1	1.1	1.2	1.2	1.1	1.1	0.0430687	0.191566	0	0
W5UBX5_ICTPU	Lamin-A	LMNA	1	1	1	0.8	0.8	0.9	-0.263034	2.12549	0	0
W5USU8_ICTPU	Lamin-B receptor	Lbr	1	1	1	1.2	1.2	1.2	0.263034	65535	0	0
W5UB76_ICTPU	Lamin-B1	Lmnb1	1	1	1	0.9	1	1	-0.0489096	0.427243	0	0
W5U941_ICTPU	Laminin subunit beta-1	LAMB1	1.2	1.3	1.3	1.4	1.5	1.5	0.211504	1.87826	0	0
W5UIF4_ICTPU	Laminin subunit gamma-1	lamc1	1	1	1	1.3	1.3	1.3	0.378512	65535	0	0
E3TC08_9TELE	Latexin	LXN	1	1.1	1.2	2.1	2	2	0.886343	3.82099	1	1
W5UHD0_ICTPU	Latrophilin-3	LPHN3	1	1	1	0.6	0.7	0.6	-0.658963	3.41098	-1	1
E3TE63_ICTPU	Leucine carboxyl methyltransferase 1	LCMT1	1	1	1	1	1.2	1	0.0931094	0.427243	0	0
W5ULY7_ICTPU	Leucine-rich repeat-containing protein 1	LRRC1	1	1.1	1	1.3	1.3	1.3	0.331206	2.87815	0	0
W5UFK0_ICTPU	Leucine-rich repeat-containing protein 57	lrrc57	1	1.1	1.1	1.2	1.1	1.1	0.0874628	0.637895	0	0
W5U8I1_ICTPU	Leucine-rich repeat-containing protein 59	lrrc59	1	0.9	1	0.8	0.8	0.8	-0.273018	2.12549	0	0
W5UD50_ICTPU	Cluster of Leucine-rich repeat-containing protein 8A	Lrrc8a	1	1.2	1	1.1	1.2	1.2	0.129283	0.600646	0	0
W5UG66_ICTPU	Leucyl-cystinyl aminopeptidase	LNPEP	1	1	1	1.1	1.1	1.2	0.180572	1.79236	0	0
E3TE90_ICTPU	Leukocyte elastase inhibitor	ILEU	1	1.2	1.3	0.9	1	0.9	-0.321928	1.16376	0	0
E3TCS1_9TELE	Cluster of Lim and sh3 domain protein 1	LASP1	1	1	1	1.2	1.2	1.3	0.302563	2.65913	0	0
W5UA88_ICTPU	Lipase	LIPA	1	1.1	1.1	1	1.1	1	-0.0458037	0.285236	0	0
W5UM10_ICTPU	Lipoyl synthase, mitochondrial	lias	1	0.9	1	1.2	1.3	1.2	0.351472	2.31761	0	0
W5UIH1_ICTPU	Liprin-beta-1	Ppfibp1	1	1.1	1	0.8	0.8	0.9	-0.31034	1.87826	0	0
E3TGM0_ICTPU	Lissencephaly-1 homolog	LIS1A	1	1	1	0.7	0.7	0.7	-0.514573	61.5508	0	0
M4H428_TACFU	Liver carnitine palmitoyltransferase 1A		1	1	1	1.1	1	1	0.0473057	0.427243	0	0
W5UDG1_ICTPU	Cluster of Lon protease homolog, mitochondrial	Lonp1	1	1	1	0.6	0.6	0.6	-0.736966	65535	-1	1
W5UI29_ICTPU	Long-chain specific acyl-CoA dehydrogenase, mitochondrial	Acadl	1	1.3	1.1	1.2	1.2	1.3	0.121991	0.457621	0	0
W5U7D6_ICTPU	Long-chain-fatty-acid--CoA ligase 3	ACSL3	1	1	1.1	0.8	0.9	0.9	-0.253757	1.6178	0	0
W5UDV3_ICTPU	Long-chain-fatty-acid--CoA ligase 4	Acsl4	1.1	1	1	0.6	0.7	0.6	-0.706269	2.97569	-1	1
W5UB61_ICTPU	Low molecular weight phosphotyrosine protein phosphatase	ACP1	1	1	1	0.8	0.8	0.9	-0.263034	2.12549	0	0
W5U5B7_ICTPU	Low-density lipoprotein receptor	LDLR	1	0.9	0.9	0.8	0.7	0.8	-0.283793	1.6178	0	0
W5UAS4_ICTPU	Low-density lipoprotein receptor-related protein 1	LRP1	1	0.9	0.9	0.5	0.5	0.5	-0.900464	3.69456	-1	1
W5UJP3_ICTPU	Lumican	LUM	0.9	1.2	1	1.4	1.5	1.2	0.403356	1.2545	0	0
W5UC88_ICTPU	Lupus La protein	SSB	1	1.1	1	1.6	1.6	1.4	0.569366	2.59002	0	0
W5UB14_ICTPU	Lymphoid-specific helicase	HELLS	1	1.3	1	0.8	0.7	0.7	-0.584963	1.5954	0	0
E3TDH2_9TELE	Lyr motif-containing protein 5a	LYM5A	1.1	1	1	0.2	0.3	0.2	-2.14684	4.15062	-1	1
W5U945_ICTPU	Lys-63-specific deubiquitinase BRCC36	brcc3	1	1	1	0.6	0.5	0.6	-0.819428	3.69456	-1	1
W5U9T3_ICTPU	Lysocardiolipin acyltransferase 1	LCLAT1	1.1	1.3	1.2	1.2	1.1	1.1	-0.0824622	0.427243	0	0
W5UCS5_ICTPU	Lysosomal alpha-mannosidase	MAN2B1	1	1.1	1	0.9	0.9	0.9	-0.199309	1.79236	0	0
W5UAJ6_ICTPU	Lysosomal protective protein	CTSA	1	1	1	0.8	0.8	0.8	-0.321928	60.8464	0	0
W5U6G4_ICTPU	Lysosome membrane protein 2	Scarb2	1	1	1	0.9	0.8	0.8	-0.263034	2.12549	0	0
W5UEL1_ICTPU	Lysosome membrane protein 2	Scarb2	1	1.1	1.1	1.1	0.9	1	-0.0931094	0.427243	0	0
Q9GIW6_ICTPU	Cluster of MHC class I antigen		1	0.9	1.1	0.8	0.8	0.9	-0.263034	1.17544	0	0
O46867_ICTPU	MHC class II beta chain (Fragment)		1.1	0.9	1.1	0.8	0.8	0.8	-0.369234	1.60387	0	0
W5U6P2_ICTPU	MKI67 FHA domain-interacting nucleolar phosphoprotein	nifk	1	1.6	1.4	1.4	2	1.4	0.263034	0.427243	0	0
Q0ZBS3_ICTPU	Macrophage migration inhibitory factor	MIF	1	0.9	0.9	0.5	0.5	0.5	-0.900464	3.69456	-1	1
W5UA68_ICTPU	Macrophage-stimulating protein receptor	MST1R	1	1.2	0.9	1.3	1.1	1.2	0.215729	0.72353	0	0
W5U8J2_ICTPU	Magnesium transporter MRS2, mitochondrial	MRS2	1	0.9	0.9	0.6	0.7	0.6	-0.559427	2.50507	0	0
W5UC47_ICTPU	Magnesium transporter protein 1	magt1	1	0.9	0.9	0.8	0.7	0.8	-0.283793	1.6178	0	0
E3TEU1_ICTPU	Mago nashi-like	MGN	1	2.3	1.8	1	1.1	1.1	-0.672425	0.767105	0	0
MVP_ICTPU	Major vault protein (Fragment)	mvp	1.2	1.5	1.8	1.1	1.5	1.5	-0.134301	0.240469	0	0
E3TCG8_9TELE	Cluster of Malate dehydrogenase	MDHM	1	0.8	1	1	0.8	0.8	-0.106915	0.285236	0	0
W5UKL1_ICTPU	Malectin	mlec	1	1.4	1	0.9	1	0.9	-0.280108	0.658948	0	0
W5ULF0_ICTPU	Maleylacetoacetate isomerase	Gstz1	1	1.2	1.1	1.1	1.2	1.1	0.0430687	0.191566	0	0
W5UF98_ICTPU	Malic enzyme	ME3	1	1	1	0.8	0.8	0.8	-0.321928	60.8464	0	0
W5UJB1_ICTPU	Malic enzyme	Me2	1	1.2	1	3.4	3.3	3.5	1.67243	4.91617	1	1
E3TC86_9TELE	Malignant t cell amplified sequence 1	MCTS1	1	1	1	2.1	1.3	2.5	0.975752	1.28489	0	0
W5U6M5_ICTPU	Malonyl-CoA decarboxylase, mitochondrial	MLYCD	1	1	1	0.8	0.8	0.8	-0.321928	60.8464	0	0
E3TBZ2_9TELE	Mannose-p-dolichol utilization defect 1 protein	MPU1	1	1.2	1	0.7	0.8	0.7	-0.540568	1.95638	0	0
W5UAM5_ICTPU	Mannosyl-oligosaccharide 1,2-alpha-mannosidase IB	MAN1A2	1	1.2	0.9	0.9	0.7	0.7	-0.430634	1.13437	0	0
W5UIZ1_ICTPU	Mannosyl-oligosaccharide glucosidase	Mogs	1	1.4	1	0.8	0.7	0.8	-0.563901	1.25237	0	0
W5UCT4_ICTPU	Matrin-3	MATR3	1	1.8	1.2	2.1	2	1.7	0.536053	1.0489	0	0
W5UBB3_ICTPU	Matrix metalloproteinase-14	MMP14	1	1.1	1	0.8	0.7	0.7	-0.494765	2.50507	0	0
W5UFR9_ICTPU	Matrix-remodeling-associated protein 7	Mxra7	0.9	0.9	0.9	0.9	0.9	0.9	0		0	0
W5UCE5_ICTPU	Medium-chain specific acyl-CoA dehydrogenase, mitochondrial	ACADM	1	0.9	1.2	1	2	1.2	0.438121	0.504344	0	0
E3TFF2_ICTPU	Meiotic nuclear division protein 1-like protein	MND1	1	0.9	0.9	0.9	1	1	0.0506261	0.285236	0	0
E3TDU8_ICTPU	Meiotic recombination protein dmc1/lim15-like protein	DMC1	0.8	1.2	1.3	0.9	0.8	0.8	-0.400538	0.78707	0	0
W5UIM3_ICTPU	Membrane-associated phosphatidylinositol transfer protein 2	PITPNM2	1	0.9	1	1.2	1.2	1.2	0.311944	2.65913	0	0
E3TCJ7_9TELE	Cluster of Membrane-associated progesterone receptor component 1	PGRC1	0.9	0.9	1	1	1	1.1	0.146841	0.994856	0	0
W5U9B3_ICTPU	Mesencephalic astrocyte-derived neurotrophic factor	MANF	1	1.1	1	1.6	1.7	1.6	0.660514	3.65854	1	1
W5U9A8_ICTPU	Metalloreductase STEAP4	STEAP4	1	1	1	1	0.9	0.9	-0.0995357	0.935106	0	0
W5UC90_ICTPU	Metaxin-1	MTX1	1	1	1	1.3	1.3	1.3	0.378512	65535	0	0
E3TD43_9TELE	Metaxin-2	MTX2	1	1.1	1	1	1	0.9	-0.0962153	0.637895	0	0
W5UL83_ICTPU	Cluster of Methionine adenosyltransferase 2 subunit beta	mat2b	1	1	1.1	1.2	1.2	1.2	0.215729	2.12549	0	0
W5UBI9_ICTPU	Methionine aminopeptidase 2	Metap2	1	0.9	0.9	1.5	1.4	1.5	0.652077	3.45856	1	1
W5UJB4_ICTPU	Methionine--tRNA ligase, mitochondrial	mars2	1	0.9	1	0.7	0.8	0.8	-0.334419	1.87826	0	0
W5US78_ICTPU	Methionine-R-sulfoxide reductase B3	MSRB3	1	1.1	1	1.4	1.3	1.4	0.403356	2.67558	0	0
W5UIA6_ICTPU	Cluster of Methylcrotonoyl-CoA carboxylase beta chain, mitochondrial	Mccc2	1	1.1	1	1.1	1.2	1.1	0.133267	0.994856	0	0
W5U7Z5_ICTPU	Methylmalonic aciduria type A protein, mitochondrial	MMAA	1	1.2	1.1	0.9	0.9	1	-0.237039	1.17544	0	0
W5U8N9_ICTPU	Methylmalonyl-CoA epimerase, mitochondrial	MCEE	0.9	1	1	1.3	1.2	1.3	0.389947	2.50507	0	0
W5UJ84_ICTPU	Methylmalonyl-CoA mutase, mitochondrial	Mut	1	1.1	1.1	0.8	0.7	0.7	-0.540568	2.67558	0	0
E3TE22_ICTPU	Methylosome protein 50	MEP50	1	1	1	0.9	0.9	0.9	-0.152003	65535	0	0
W5UCW4_ICTPU	Methylthioribose-1-phosphate isomerase	mri1	1	1.3	1.1	1.2	1.2	1.2	0.0824622	0.308241	0	0
W5UG86_ICTPU	Methyltransferase-like protein 17, mitochondrial	METTL17	1	0.9	0.9	0.7	0.7	0.7	-0.415037	2.65913	0	0
W5UT45_ICTPU	Methyltransferase-like protein 7A	METTL7A	1	1	0.9	1	1	1	0.0489096	0.427243	0	0
E3TCN8_9TELE	Microtubule-associated protein rp/eb family member 3	MARE3	1	1.1	1	0.8	0.7	0.8	-0.430634	2.31761	0	0
E3TF61_ICTPU	Microtubule-associated protein rp/eb family member 3	MARE3	1	0.9	1	0.7	0.7	0.7	-0.465664	2.87815	0	0
W5UAD9_ICTPU	Mini-chromosome maintenance complex-binding protein	mcmbp	1	1	1.1	0.7	0.6	0.6	-0.706269	2.97569	-1	1
W5UD08_ICTPU	Minor histocompatibility antigen H13	HM13	1	1	0.9	0.8	0.8	0.7	-0.334419	1.87826	0	0
E3TEU3_ICTPU	Mitochondrial 10 kDa heat shock protein	CH10	1	0.9	1	1	1	1	0.0489096	0.427243	0	0
W5UBE4_ICTPU	Mitochondrial 10-formyltetrahydrofolate dehydrogenase	ALDH1L2	1	0.9	1	0.9	0.9	0.9	-0.103093	0.935106	0	0
W5U9U3_ICTPU	Mitochondrial 2-oxodicarboxylate carrier	SLC25A21	1	0.9	1	1.2	1.3	1.2	0.351472	2.31761	0	0
E3TGK3_ICTPU	Mitochondrial 2-oxoglutarate/malate carrier protein	M2OM	1	1.3	1.1	0.9	0.9	0.9	-0.332575	1.24234	0	0
E3TBQ3_9TELE	Mitochondrial 28S ribosomal protein s25	RT25	0.9	0.9	0.9	0.4	0.5	0.4	-1.05445	3.82099	-1	1
E3TG46_ICTPU	Cluster of Mitochondrial 28S ribosomal protein s29	RT29	1	1	0.9	0.7	0.7	0.8	-0.398549	2.10999	0	0
E3TED2_ICTPU	Mitochondrial 28S ribosomal protein s7	RT07	1	1	1.1	0.8	0.8	0.8	-0.369234	2.65913	0	0
E3TF53_ICTPU	Mitochondrial 39S ribosomal protein l4	RM04	1	1	1	1.5	1.4	1.4	0.519374	3.69456	0	0
E3TG11_ICTPU	Mitochondrial ATP synthase subunit b	AT5F1	1.3	1.6	1.5	2.1	2.5	2.1	0.606658	2.06175	1	1
E3TCC1_9TELE	Mitochondrial ATP synthase subunit d	ATP5H	1	1	1	0.9	0.9	0.8	-0.206451	1.79236	0	0
E3TD97_9TELE	Mitochondrial ATP synthase subunit e	ATP5I	1	0.9	1	0.8	0.9	0.9	-0.157541	0.994856	0	0
E3TD74_9TELE	Mitochondrial ATP synthase subunit g	ATP5L	1	1	1	0.9	0.8	0.8	-0.263034	2.12549	0	0
Q207Q3_ICTPU	Mitochondrial ATPase alpha subunit (Fragment)		1	1	1	0.7	0.6	0.7	-0.584963	3.25026	-1	1
E3TFZ4_ICTPU	Mitochondrial NADH dehydrogenase (Ubiquinone) 1 beta subcomplex subunit 8	NDUB8	1	1.2	1	0.8	0.8	0.8	-0.415037	1.79236	0	0
E3TEH2_ICTPU	Mitochondrial NADH dehydrogenase (Ubiquinone) flavoprotein 2	NDUV2	1	1.2	1.1	1	1	1	-0.137504	0.800512	0	0
E3TFB3_ICTPU	Mitochondrial NADH dehydrogenase (Ubiquinone) iron-sulfur protein 3	NDUS3	1	1	1	1.1	1.1	1.2	0.180572	1.79236	0	0
E3TEG0_ICTPU	Mitochondrial NADH dehydrogenase (Ubiquinone) iron-sulfur protein 6	NDUS6	1	1.1	1.1	0.9	1	0.9	-0.192645	1.32403	0	0
E3TD66_9TELE	Mitochondrial NADH dehydrogenase 1 alpha subcomplex subunit 9	NDUA9	1	1	1	0.8	0.8	1	-0.206451	0.935106	0	0
E3TC11_9TELE	Cluster of Mitochondrial NADH dehydrogenase 1 beta subcomplex subunit 5	NDUB5	1	0.9	0.9	0.9	0.9	0.9	-0.0524674	0.427243	0	0
E3TBV6_9TELE	Mitochondrial NADH dehydrogenase iron-sulfur protein 7	NDUS7	1	0.9	0.9	2.7	2.7	2.7	1.5325	6.11998	1	1
W5UIY9_ICTPU	Mitochondrial Rho GTPase	rhot2	1	0.9	1	1.1	1	1.1	0.142019	0.994856	0	0
E3TFU9_ICTPU	Mitochondrial adenylate kinase 2	KAD2	1	1.1	1	0.7	0.7	0.6	-0.632268	2.83176	-1	1
W5ULG2_ICTPU	Mitochondrial carnitine/acylcarnitine carrier protein	SLC25A20	1.1	1.8	1.7	1.1	1.7	1.1	-0.23816	0.323308	0	0
E3TE41_ICTPU	Mitochondrial carrier-like protein 2	MTCH2	1	0.9	1	0.9	0.9	0.9	-0.103093	0.935106	0	0
W5UJP0_ICTPU	Mitochondrial coenzyme A transporter SLC25A42	slc25a42	0.9	1	1	1.6	1.3	1.7	0.665581	1.98007	1	1
E3TED3_ICTPU	Mitochondrial coiled-coil-helix-coiled-coil-helix domain-containing protein 3	CHCH3	1.1	1.6	1.9	1.1	1.4	1.4	-0.23816	0.387183	0	0
E3TD26_9TELE	Mitochondrial cytochrome c oxidase polypeptide 7a2	CX7A2	1	1.2	1.3	0.5	0.5	0.6	-1.12928	2.59227	-1	1
E3TCJ4_9TELE	Mitochondrial cytochrome c oxidase subunit 4 isoform 2	COX42	1	1	1	0.9	0.9	0.9	-0.152003	65535	0	0
E3TD11_9TELE	Mitochondrial cytochrome c oxidase subunit 5b	COX5B	1	0.9	1.1	1.3	1.2	1.1	0.263034	1.15191	0	0
E3TDL8_9TELE	Mitochondrial cytochrome c1 heme protein	CY1	1	0.9	0.9	0.7	0.7	0.9	-0.283793	1.05056	0	0
W5UCV1_ICTPU	Mitochondrial dicarboxylate carrier	Slc25a10	1	0.9	0.9	1.1	1	1.1	0.192645	1.32403	0	0
E3TD60_9TELE	Cluster of Mitochondrial electron transfer flavoprotein subunit alpha	ETFA	1	1	0.9	1.1	0.9	0.8	-0.0506261	0.129877	0	0
E3TGN9_ICTPU	Cluster of Mitochondrial enoyl-CoA hydratase	ECHM	0.9	1.2	1.1	1	0.9	0.8	-0.245112	0.72353	0	0
W5UBD0_ICTPU	Mitochondrial fission regulator 1-like protein	mtfr1l	1	1.1	1.1	1	1.1	1.1	0	0	0	0
W5UD76_ICTPU	Cluster of Mitochondrial glutamate carrier 1	SLC25A22	1	1.4	1	1.3	1.1	1.1	0.0418202	0.0788239	0	0
E3TEZ6_ICTPU	Mitochondrial glycine cleavage system h protein	GCSH	1	2	1.3	1	1	0.9	-0.568284	0.715392	0	0
E3TG27_ICTPU	Cluster of Mitochondrial hydroxyacyl-coenzyme a dehydrogenase	HCDH	1	1	1	1	1	1	0		0	0
W5U7T5_ICTPU	Mitochondrial import inner membrane translocase subunit TIM44	TIMM44	1	0.9	1	0.7	0.6	0.7	-0.536053	2.50507	0	0
W5UC94_ICTPU	Mitochondrial import inner membrane translocase subunit Tim8 A	timm8a	1	1.1	1	1	0.8	0.9	-0.199309	0.935106	0	0
W5U836_ICTPU	Mitochondrial import inner membrane translocase subunit Tim9	timm9	1	1.2	1.2	1	1.3	1.1	-3.20343e-16	6.75029e-16	0	0
E3TEZ2_ICTPU	Mitochondrial import inner membrane translocase subunit tim10	TIM10	1	1.5	1.1	1.6	1.1	1	0.0395284	0.0474941	0	0
E3TD67_9TELE	Mitochondrial import inner membrane translocase subunit tim16	TIM16	1	1.2	1	1.2	1.4	1.2	0.247928	0.994856	0	0
W5UBW7_ICTPU	Mitochondrial import receptor subunit TOM40	tomm40	1	1	1.1	0.7	0.7	0.7	-0.561879	3.25026	0	0
E3TDE0_9TELE	Mitochondrial import receptor subunit tom20-like protein	TOM20	1	0.9	1	0.8	0.8	0.8	-0.273018	2.12549	0	0
E3TCV1_9TELE	Mitochondrial import receptor subunit tom5-like protein	TOM5	1.1	1.1	1.2	0.5	0.5	0.5	-1.18057	4.34484	-1	1
W5ULM8_ICTPU	Mitochondrial inner membrane protease ATP23	zgc:162885	1	0.8	0.9	1	1.1	1	0.199309	0.935106	0	0
W5U8H9_ICTPU	Mitochondrial inner membrane protein	Immt	1	1.1	0.9	1.3	1	1	0.137504	0.36118	0	0
W5UC25_ICTPU	Mitochondrial intermediate peptidase	MIPEP	1	1.1	1	0.7	0.8	0.7	-0.494765	2.50507	0	0
E3TF78_ICTPU	Mitochondrial isocitrate dehydrogenase (Nad) subunit alpha	IDH3A									0	0
E3TGD3_ICTPU	Mitochondrial mimitin	MIMIT	1	0.9	1.1	1.4	1.4	1.3	0.450661	2.27343	0	0
E3TFC2_ICTPU	Mitochondrial mmp37-like protein	MMP37	1	0.9	1	2.6	2.6	2.6	1.42742	5.98384	1	1
E3TGR4_ICTPU	Mitochondrial mosc domain-containing protein 1	MOSC1	1	1.2	1.1	1.6	1.6	1.6	0.540568	3.00962	0	0
E3TEA4_ICTPU	Mitochondrial ornithine transporter 1	ORNT1	1	1.2	1	1.2	1.2	1.2	0.169925	0.935106	0	0
W5UGS3_ICTPU	Mitochondrial peptide methionine sulfoxide reductase	MSRA	1	1	1	0.9	0.8	0.9	-0.206451	1.79236	0	0
E3TDB8_9TELE	Cluster of Mitochondrial peptidyl-tRNA hydrolase 2	PTH2	0.9	1	0.9	1.1	1.1	1.1	0.237039	2.12549	0	0
E3TC93_9TELE	Mitochondrial probable methyltransferase c20orf7-like protein	CT007	1	1.1	1.2	2.3	2.2	2.3	1.04307	4.2034	1	1
E3TGJ6_ICTPU	Mitochondrial pyruvate dehydrogenase e1 component subunit beta	ODPB	1	1	1	1.2	1.2	1.2	0.263034	65535	0	0
E3TFQ1_ICTPU	Cluster of Mitochondrial succinate dehydrogenase (Ubiquinone) iron-sulfur subunit	DHSB	1	1.1	1	0.9	1	0.8	-0.199309	0.935106	0	0
E3TEV6_ICTPU	Mitochondrial succinate dehydrogenase cytochrome b560 subunit	C560	1	1.2	1.1	1	1	1	-0.137504	0.800512	0	0
W5U8V0_ICTPU	Mitochondrial thiamine pyrophosphate carrier	SLC25A19	1	1.2	1.1	1.3	1.4	1.3	0.277534	1.60387	0	0
E3TBV4_9TELE	Cluster of Mitochondrial thioredoxin-dependent peroxide reductase	PRDX3	1	0.9	1	1.1	1.1	1.1	0.186413	1.79236	0	0
E3TE77_ICTPU	Cluster of Mitochondrial tricarboxylate transport protein	TXTP	1	1	1	0.7	0.8	0.8	-0.383329	2.65913	0	0
E3TF60_ICTPU	Mitochondrial tyrosine phosphatase 1	PTPM1	0.9	1	0.9	0.7	0.7	0.7	-0.415037	2.65913	0	0
W5UQZ8_ICTPU	Mitochondrial-processing peptidase subunit alpha	PMPCA	1	1.1	1	0.8	0.8	0.8	-0.369234	2.65913	0	0
Q4JHZ6_ICTPU	Mitofusin 1 (Fragment)		1	1.1	1	0.7	0.7	0.7	-0.561879	3.25026	0	0
E3TD96_9TELE	Mitogen-activated protein kinase 12	MK12	0.9	1	0.9	1	0.9	0.9	0	0	0	0
W5U705_ICTPU	Mitogen-activated protein kinase kinase kinase	Map3k13	1	0.9	0.8	0.7	0.7	0.7	-0.36257	1.58971	0	0
E3TGF2_ICTPU	Mitogen-activated protein kinase scaffold protein 1	MPKS1	1	1.2	1	0.9	0.8	0.9	-0.29956	1.25932	0	0
E3TG49_ICTPU	Mitotic spindle assembly checkpoint protein mad2a	MD2L1	1	0.9	1	1.4	1.4	1.4	0.534336	3.69456	0	0
W5UQV9_ICTPU	Mitotic spindle-associated MMXD complex subunit MIP18	FAM96B	1	1.3	1.1	1	1	0.9	-0.229482	0.818629	0	0
W5UKR4_ICTPU	Mitotic-spindle organizing protein 2	mzt2	1	1	1	1	1	1	0		0	0
W5UTP2_ICTPU	Moesin	MSN	1	1	1	1.5	1.5	1.5	0.584963	65535	1	1
W5UC73_ICTPU	Monoacylglycerol lipase ABHD12	Abhd12	1	0.9	1	1.2	1.1	1.2	0.271302	1.87826	0	0
W5U6B3_ICTPU	Monofunctional C1-tetrahydrofolate synthase, mitochondrial	MTHFD1L	1	0.9	1	1.4	1.2	1.4	0.463947	2.10056	0	0
W5U610_ICTPU	Monoglyceride lipase	Mgll	1	1.1	1	0.7	0.7	0.7	-0.561879	3.25026	0	0
E3TCV3_9TELE	Mps one binder kinase activator-like 1b	MOL1B	1	0.9	0.9	0.8	0.9	0.8	-0.163499	0.994856	0	0
W5UKN5_ICTPU	Myb-binding protein 1A-like protein	mybbp1a	1	1	1	1.1	1.1	1.1	0.137504	65535	0	0
W5U6H4_ICTPU	Mycophenolic acid acyl-glucuronide esterase, mitochondrial	ABHD10	1	1	1	1	0.9	0.9	-0.0995357	0.935106	0	0
W5UK76_ICTPU	Mycophenolic acid acyl-glucuronide esterase, mitochondrial	ABHD10	1	1.5	0.9	0.9	0.7	0.7	-0.563901	0.864852	0	0
C9DTM6_ICTPU	Myeloperoxidase		1	1.3	1	1.1	1.2	1.2	0.0848889	0.250698	0	0
W5UL73_ICTPU	Myoferlin	MYOF	0.9	0.8	0.9	0.8	0.8	0.8	-0.115477	0.935106	0	0
W6A3C2_ICTPU	Myosin light chain kinase, smooth muscle	MYLK	1	1.2	1	1.3	1.3	1.3	0.285402	1.60387	0	0
W5UM92_ICTPU	Cluster of Myosin light polypeptide 6	MYL6	1	0.9	0.9	1.5	1.4	1.5	0.652077	3.45856	1	1
E3TEI4_ICTPU	Myosin regulatory light chain 2 skeletal muscle isoform	MLRS	1	0.9	1	1.2	1.1	1.2	0.271302	1.87826	0	0
E3TD83_9TELE	Cluster of Myosin regulatory light polypeptide 9	MYL9	1	0.9	1	0.8	0.8	0.9	-0.214125	1.32403	0	0
W5U761_ICTPU	Myosin-7	Myh7	1	1.2	1	0.7	0.7	0.8	-0.540568	1.95638	0	0
W5UKT9_ICTPU	Myosin-9	MYH9	1	0.9	1	1.5	1.5	1.5	0.633872	4.04955	1	1
W5UMK6_ICTPU	Myosin-9	Myh9	1	0.9	0.9	2.3	1.3	1.3	0.807355	0.979304	0	0
W5UGX2_ICTPU	N(G),N(G)-dimethylarginine dimethylaminohydrolase 1	DDAH1	1	1	1	1	0.9	0.9	-0.0995357	0.935106	0	0
W5USN1_ICTPU	N(G),N(G)-dimethylarginine dimethylaminohydrolase 1	DDAH1	1	1	1	1.1	1	1.1	0.0931094	0.935106	0	0
W5UIP3_ICTPU	N-acetylglucosamine-1-phosphotransferase subunits alpha/beta	gnptab	1	0.9	0.9	0.9	1	0.9	0	0	0	0
W5UGL7_ICTPU	N-acetylglucosamine-6-phosphate deacetylase	amdhd2	1	0.9	1	0.2	0.2	0.2	-2.27302	4.67421	-1	1
W5UA20_ICTPU	N-acetylglucosamine-6-sulfatase	GNS	1	1	1	1	1	1	0		0	0
E3TE48_ICTPU	N-acetyltransferase 14	NAT14	1	1.1	1.1	1.2	1	0.9	-0.0458037	0.129877	0	0
W5U829_ICTPU	N-acylglucosamine 2-epimerase	RENBP	0.7	0.6	0.7	0.5	0.7	0.6	-0.152003	0.427243	0	0
W5UIH3_ICTPU	N-alpha-acetyltransferase 15, NatA auxiliary subunit	NAA15	1	1.1	1.1	1.5	1.4	1.4	0.426265	2.83176	0	0
W6A2P6_ICTPU	N-alpha-acetyltransferase 25, NatB auxiliary subunit	NAA25	0.9	1.6	1.2	1.2	0.9	1.2	-0.165059	0.231325	0	0
W5UA13_ICTPU	N-alpha-acetyltransferase 38, NatC auxiliary subunit	NAA38	1	0.9	0.9	0.9	0.9	1	0	0	0	0
W5U784_ICTPU	N-myc-interactor	NMI	1	0.9	1	1.3	1.4	1.5	0.534336	2.5391	0	0
W5U5R2_ICTPU	N-sulfoglucosamine sulfohydrolase	SGSH	1	1.3	1.1	1.4	1.4	1.4	0.304855	1.40871	0	0
E3TGK5_ICTPU	N-terminal acetyltransferase complex ard1 subunit-like protein A	ARD1A	1	1	1	1.5	1.7	1.7	0.707819	3.16416	1	1
W5UJT4_ICTPU	NACHT, LRR and PYD domains-containing protein 9	NLRP9	1	1.3	1	1.1	1	1	-0.0901978	0.250698	0	0
E3TF46_ICTPU	Cluster of NAD(P)H-hydrate epimerase	apoa1bp	0.9	0.9	0.8	0.9	0.9	0.9	0.0544478	0.427243	0	0
W5UDY9_ICTPU	NAD-dependent protein deacetylase sirtuin-3, mitochondrial	SIRT3	1	3.1	1.7	1.2	1.3	1	-0.728698	0.54319	0	0
Q4JHY8_ICTPU	NADH dehydrogenase (Fragment)		1	1.1	1.2	1.9	1.8	1.9	0.762961	3.48622	1	1
E3TGA5_ICTPU	NADH dehydrogenase (Ubiquinone) 1 alpha subcomplex subunit 11	NDUAB	1	0.9	0.9	1.1	0.9	1	0.0995357	0.427243	0	0
E3TEL3_ICTPU	NADH dehydrogenase (Ubiquinone) 1 alpha subcomplex subunit 4	NDUA4	1	0.9	0.9	1.4	1.4	1.4	0.584963	3.82099	0	0
E3TF80_ICTPU	NADH dehydrogenase (Ubiquinone) 1 beta subcomplex subunit 10	NDUBA	0.9	0.7	1	0.8	0.7	0.8	-0.176878	0.457621	0	0
E3TDA6_9TELE	NADH dehydrogenase 1 alpha subcomplex subunit 13	NDUAD	1	1	1	1.2	1.2	1.2	0.263034	65535	0	0
W5U9C5_ICTPU	NADH dehydrogenase [ubiquinone] 1 alpha subcomplex assembly factor 3	ndufaf3									0	0
W5UK04_ICTPU	NADH dehydrogenase [ubiquinone] 1 alpha subcomplex subunit 1	Ndufa1	1	0.9	0.9	1	0.9	1	0.0506261	0.285236	0	0
E3TFS0_ICTPU	NADH dehydrogenase [ubiquinone] 1 alpha subcomplex subunit 2	NDUA2	0.9	0.8	0.9	1.1	1.1	1.2	0.387023	2.31761	0	0
W5UJC4_ICTPU	NADH dehydrogenase [ubiquinone] 1 alpha subcomplex subunit 5	NDUFA5	1	1.3	0.9	0.7	0.7	0.7	-0.607683	1.42026	-1	1
E3TDH3_9TELE	NADH dehydrogenase [ubiquinone] 1 alpha subcomplex subunit 6	NDUA6	1	0.9	0.9	1	1	1.1	0.146841	0.994856	0	0
W5UKZ6_ICTPU	NADH dehydrogenase [ubiquinone] 1 beta subcomplex subunit 7	NDUFB7	1	1	1.1	1.1	1.1	1.1	0.0901978	0.935106	0	0
W5UCQ7_ICTPU	NADH dehydrogenase [ubiquinone] flavoprotein 1, mitochondrial	Ndufv1	1	1.2	1	1.3	1.3	1.4	0.321928	1.63423	0	0
W5UJ59_ICTPU	NADH dehydrogenase [ubiquinone] iron-sulfur protein 8, mitochondrial	NDUFS8	1	1.4	1.2	1.6	1.8	1.8	0.530515	1.79236	0	0
E3TC06_9TELE	NADH dehydrogenase iron-sulfur protein 5	NDUS5	1	1.3	1.3	0.9	0.9	0.8	-0.469485	1.46713	0	0
W5ULC4_ICTPU	NADH-cytochrome b5 reductase 3	Cyb5r3	1	1.1	1	1.1	1.1	1.1	0.0901978	0.935106	0	0
R9QAS7_CREKA	Cluster of NADH-ubiquinone oxidoreductase chain 1	ND1	1	1	1	1	1	1.3	0.137504	0.427243	0	0
Q8SF47_ICTPU	Cluster of NADH-ubiquinone oxidoreductase chain 4	ND4	1	1	0.9	0.9	0.8	0.8	-0.214125	1.32403	0	0
F7UJL6_9TELE	NADH-ubiquinone oxidoreductase chain 5	ND5	1	1.1	1.2	2	1.8	2	0.813587	3.15516	1	1
W5UAE1_ICTPU	NADPH:adrenodoxin oxidoreductase, mitochondrial	fdxr	1	3.6	1.8	1.2	0.7	0.5	-1.41504	0.770948	0	0
W5UT90_ICTPU	NEDD8-activating enzyme E1 catalytic subunit	uba3	1	1.2	1.2	0.8	0.7	0.8	-0.563901	2.10056	0	0
W5UTG5_ICTPU	NEDD8-conjugating enzyme Ubc12	ube2m	1	1	1	0.9	0.9	0.9	-0.152003	65535	0	0
W5UL35_ICTPU	NF-kappa-B essential modulator	Ikbkg									0	0
W5U962_ICTPU	NFU1 iron-sulfur cluster scaffold, mitochondrial	Nfu1	1	0.8	0.9	0.6	0.6	0.6	-0.584963	2.18486	-1	1
W5U7R9_ICTPU	NHL repeat-containing protein 2	NHLRC2	1	1	1.1	0.6	0.6	0.6	-0.784271	3.69456	-1	1
C6FG11_ICTPU	NLRC3 receptor (Fragment)		1.1	0.9	1	0.6	0.6	0.7	-0.658963	2.27343	-1	1
C6FG13_ICTPU	NLRX1 receptor		1	0.6	0.7	0.4	0.4	0.6	-0.716207	1.02481	0	0
W5UC13_ICTPU	Na(+)/H(+) exchange regulatory cofactor NHE-RF1	Slc9a3r1	1	1.1	1	0.9	0.9	0.9	-0.199309	1.79236	0	0
E3TE47_ICTPU	Nad(P)h dehydrogenase (Quinone) 1	NQO1	1	0.8	0.9	0.9	0.9	0.9	0	0	0	0
Q2HYP8_ICTPU	Nascent-polypeptide-associated complex alpha polypeptide (Fragment)		1	1	1	0.9	1	1	-0.0489096	0.427243	0	0
Q643S2_ICTPU	Natural killer cell enhancing factor	NKEF	1	1.1	0.9	1.4	1.4	1.4	0.485427	2.64237	0	0
Q8JFC9_ICTPU	Natural resistance-associated macrophage protein large transcript										0	0
E3TEH0_ICTPU	Ndrg2	NDRG2	1.1	1	1.1	0.6	0.6	0.7	-0.752072	3.10907	-1	1
E3TDT0_ICTPU	Nedd8	NEDD8	1	1.2	1.1	1.5	1.5	1.5	0.447459	2.64237	0	0
W5U694_ICTPU	Negative elongation factor B	NELFB	1.1	1.1	1	0.8	0.8	0.8	-0.415037	2.87815	0	0
E3TGQ4_ICTPU	Neighbor of cox4	CX4NB	1	1.1	1.2	0.4	0.6	0.5	-1.1375	2.73844	-1	1
W5UAV7_ICTPU	Neprilysin	Mme	1	1.1	1	0.6	0.6	0.6	-0.784271	3.69456	-1	1
W5UH24_ICTPU	Neudesin	NENF	1	1.1	1	1.1	1	1.1	0.0458037	0.285236	0	0
W5UEB5_ICTPU	Neuroblastoma-amplified sequence	nbas	1	1.1	1.1	1.2	1.3	1.2	0.209453	1.6178	0	0
W5UKT8_ICTPU	Neurofibromin	NF1	1.2	1	1.1	0.5	0.5	0.5	-1.1375	3.31504	-1	1
W5UK45_ICTPU	Neuronal-specific septin-3	2015-09-03	1	0.9	1	1.1	1	1.1	0.142019	0.994856	0	0
W5UAR6_ICTPU	Neutral alpha-glucosidase AB	GANAB	1.1	1	1	0.8	0.8	0.9	-0.31034	1.87826	0	0
E3TGC2_ICTPU	Nhp2-like protein 1	NH2L1	1	1	1	0.9	1	0.9	-0.0995357	0.935106	0	0
E3TF45_ICTPU	Nicotinamide mononucleotide adenylyltransferase 1	NMNA1	1	1.2	1.1	0.8	0.7	0.7	-0.584963	2.27343	-1	1
E3TDS4_ICTPU	Nipsnap-like 2	NIPS2	1	1	1	0.8	0.8	0.7	-0.383329	2.65913	0	0
W5U686_ICTPU	Non-lysosomal glucosylceramidase	Gba2	1	1	1	0.7	0.7	0.7	-0.514573	61.5508	0	0
W6A2M7_ICTPU	Nuclear cap-binding protein subunit 1	ncbp1	1	1	1	1.1	1	1.1	0.0931094	0.935106	0	0
W5UFL4_ICTPU	Nuclear inhibitor of protein phosphatase 1	Ppp1r8	1	1	1	1.2	1.2	1.1	0.222392	2.12549	0	0
W5U6G6_ICTPU	Cluster of Nuclear pore complex protein Nup107	Nup107	1	1.1	1	1	1	1	-0.0473057	0.427243	0	0
W5U5C2_ICTPU	Nuclear pore complex protein Nup133	NUP133	1	1	1.1	0.7	0.7	0.6	-0.632268	2.83176	-1	1
W5UDK4_ICTPU	Nuclear pore complex protein Nup155	NUP155	1.1	1.1	1	0.9	1.1	1	-0.0931094	0.427243	0	0
W5U6G0_ICTPU	Nuclear pore complex protein Nup160	Nup160	1.1	1	1.1	0.9	0.9	0.9	-0.245112	2.12549	0	0
W5USY1_ICTPU	Nuclear pore complex protein Nup85	nup85									0	0
W5U8K8_ICTPU	Nuclear pore complex protein Nup93	dye	1	0.9	0.9	1.1	1.2	1.1	0.280108	1.87826	0	0
W5UIJ4_ICTPU	Nuclear pore glycoprotein p62	Nup62	1	0.9	1	0.9	0.9	0.9	-0.103093	0.935106	0	0
W5UKJ8_ICTPU	Nuclear pore membrane glycoprotein 210	Nup210	1	1	1	0.8	0.8	0.8	-0.321928	60.8464	0	0
Q3YPH1_ICTPU	Nuclear receptor subfamily 5 group A member 1	Nr5a1	1	0.9	0.9	0.6	0.6	0.6	-0.63743	3.25026	-1	1
E3TBR9_9TELE	Nuclear transport factor 2	NTF2	1	0.9	1	0.8	0.8	0.8	-0.273018	2.12549	0	0
W5UEI2_ICTPU	Nuclear ubiquitous casein and cyclin-dependent kinase substrate 1	NUCKS1	1	0.9	1	0.9	0.8	0.9	-0.157541	0.994856	0	0
W5UKF4_ICTPU	Nucleobindin-1	NUCB1	1	0.9	0.9	0.6	0.6	0.6	-0.63743	3.25026	-1	1
W5U9Q6_ICTPU	Nucleolar GTP-binding protein 1	GTPBP4	1	0.9	0.9	1.1	1.1	1.1	0.237039	2.12549	0	0
W5UE71_ICTPU	Nucleolar protein 58	NOP58	1	1	1	0.9	0.9	0.9	-0.152003	65535	0	0
W5UDZ4_ICTPU	Nucleolar protein 6	nol6	1	1	0.8	0.8	0.8	0.8	-0.222392	0.935106	0	0
Q2EGR0_ICTPU	Nucleolar protein family A (Fragment)		1.1	1	0.9	1.2	1.2	1.2	0.263034	1.58971	0	0
W5UL97_ICTPU	Nucleolar transcription factor 1	UBTF	1	1	1	1.4	1.4	1.3	0.450661	3.41098	0	0
Q20AJ8_ICTPU	Nucleolin (Fragment)		1	0.9	1	0.8	0.8	0.9	-0.214125	1.32403	0	0
E3TBU9_9TELE	Nucleolysin tiar	TIAR	1	1	1	0.5	0.6	0.5	-0.906891	3.82099	-1	1
W5U7P6_ICTPU	Nucleophosmin	npm1	0.9	1	1.1	0.8	0.8	0.8	-0.321928	1.58971	0	0
Q2HYN1_ICTPU	Nucleoporin 205 (Fragment)		0.9	1.1	1	1.4	1.3	1.3	0.415037	2.12549	0	0
E3TGC1_ICTPU	Nucleoporin nup37	NUP37	1	0.8	0.9	1.2	1.1	1.3	0.415037	1.67138	0	0
W5USS2_ICTPU	Nucleoporin seh1	seh1l	1	1.1	1	1	1	1	-0.0473057	0.427243	0	0
W5UJN9_ICTPU	Nucleoprotein TPR	TPR	0.8	0.9	0.9	1.2	1.2	1.3	0.509014	2.83176	0	0
W5UJA0_ICTPU	Nucleoprotein TPR	Tpr	1	1	1	1	1	1	0		0	0
S5U666_CLABA	Cluster of Nucleoside diphosphate kinase		1	0.9	1	1.2	1.3	1.3	0.389947	2.50507	0	0
E3TDR4_ICTPU	Nucleoside diphosphate kinase	NDK7	0.9	0.9	1	1.5	1.5	1.5	0.684498	4.1536	1	1
Q9DFC0_ICTPU	Nucleoside diphosphate kinase	nm23	1	1.4	1.2	0.8	1.2	0.9	-0.311944	0.630597	0	0
W5UDH9_ICTPU	Nucleoside diphosphate-linked moiety X motif 19, mitochondrial	nudt19	1	0.9	0.9	1.1	1.1	1.1	0.237039	2.12549	0	0
E3TGL7_ICTPU	Nucleoside-triphosphatase c1orf57	CA057	1.1	1.1	1.1	1	1	1	-0.137504	65535	0	0
W5U7G6_ICTPU	Nucleosome assembly protein 1-like 4	Nap1l4									0	0
W5UE18_ICTPU	Nucleotide-binding oligomerization domain-containing protein 1	NOD1	1	0.9	0.8	0.9	1	1	0.103093	0.427243	0	0
W5U6W0_ICTPU	NudC domain-containing protein 3	NUDCD3	1	1.2	0.9	0.7	0.8	0.7	-0.494765	1.47532	0	0
W5URJ0_ICTPU	OCIA domain-containing protein 2	OCIAD2	0.9	1	1	0.8	0.8	0.8	-0.273018	2.12549	0	0
W5UI92_ICTPU	ORM1-like protein 2	ORMDL2	1	1.1	0.9	1.4	1.4	1.4	0.485427	2.64237	0	0
W5U8Y6_ICTPU	Obg-like ATPase 1	ola1	1	1	1	1	1	1	0		0	0
W5UEH4_ICTPU	Occludin	OCLN	1	1	1	1	1	1	0		0	0
E3TCU2_9TELE	Ocia domain-containing protein 1	OCAD1									0	0
W5UEL5_ICTPU	Opioid-binding protein/cell adhesion molecule	OPCML	1	1.3	1.3	0.6	0.7	0.7	-0.847997	2.14373	-1	1
W5UK62_ICTPU	Optic atrophy 3 protein	opa3	1	1.1	1.1	0.9	0.9	0.9	-0.245112	2.12549	0	0
W5UIC6_ICTPU	Ornithine carbamoyltransferase, mitochondrial	OTC	1	1	1	0.9	1	1	-0.0489096	0.427243	0	0
E3TG82_ICTPU	Osteoclast-stimulating factor 1	OSTF1	1	1	1	0.7	0.7	0.7	-0.514573	61.5508	0	0
W5U7R0_ICTPU	Ovarian cancer-associated gene 2 protein	ovca2	1	0.9	1	0.7	0.7	0.7	-0.465664	2.87815	0	0
E3TEW1_ICTPU	Oxidoreductase htatip2	HTAI2	1	1.7	1.1	1.4	1.5	1.1	0.0740006	0.0955647	0	0
W5UKI8_ICTPU	Oxysterol-binding protein	OSBP	1	0.8	0.8	0.6	0.6	0.6	-0.530515	1.79236	0	0
W5UE87_ICTPU	Oxysterol-binding protein	OSBPL6	1.1	1.1	1.2	0.4	0.4	0.4	-1.5025	4.5975	-1	1
W5UTV7_ICTPU	Oxysterol-binding protein	OSBPL8	1	1	1	0.7	0.7	0.7	-0.514573	61.5508	0	0
W5UL63_ICTPU	PC4 and SFRS1-interacting protein	Psip1									0	0
W5U9L0_ICTPU	PDZ and LIM domain protein 1	Pdlim1	1	1	1	1	1	1	0		0	0
W5UI39_ICTPU	PDZ domain-containing protein GIPC1	Gipc1	1	1	1	0.9	0.9	1	-0.0995357	0.935106	0	0
W5U6E7_ICTPU	PHD finger protein 20-like protein 1	PHF20L1	1	1.1	1	1.1	1.1	1.1	0.0901978	0.935106	0	0
W5ULW7_ICTPU	PRA1 family protein 3	ARL6IP5	1	1.1	1.1	1.4	1.3	1.3	0.321928	2.31761	0	0
W5U6D5_ICTPU	Cluster of PRA1 family protein 3	Arl6ip5	1	1	1	0.7	0.6	0.7	-0.584963	3.25026	-1	1
Q1WCH2_ICTPU	PRP19/PSO4-like protein-like (Fragment)		1	1	0.9	0.7	0.7	0.7	-0.465664	2.87815	0	0
W5UJA6_ICTPU	Paired amphipathic helix protein Sin3a	Sin3a	1	1.1	1.3	1.2	1	1.2	0	0	0	0
W5UCH3_ICTPU	Palmitoyl-protein thioesterase 1	PPT1	1	1	1	1.3	1.3	1.3	0.378512	65535	0	0
W5UKY1_ICTPU	Cluster of Palmitoyltransferase	ZDHHC17	0.6	2.3	1.5	2.1	1.7	1.7	0.321928	0.291578	0	0
W5UBQ2_ICTPU	Paraplegin	Spg7	1	1	1.1	0.7	0.6	0.7	-0.632268	2.83176	-1	1
W5UEK8_ICTPU	Paraspeckle component 1	pspc1									0	0
W5UF97_ICTPU	Parkinson disease 7 domain-containing protein 1	pddc1	1	1.1	1.1	1.1	1.2	1.1	0.0874628	0.637895	0	0
W5UME2_ICTPU	Partitioning defective 3	PARD3	1	0.9	0.9	0.8	1	0.9	-0.0524674	0.191566	0	0
W5UDB9_ICTPU	Partner of Y14 and mago A	wibga	1	0.9	1	1	0.9	1	0	0	0	0
E3TBW7_9TELE	Parvalbumin beta	PRVB	1	0.9	1	0.7	0.9	0.9	-0.214125	0.829304	0	0
E3TGD0_ICTPU	Parvalbumin-2	PRV2	1	1	1.1	1.2	1.3	1.3	0.293731	2.10999	0	0
W5UB52_ICTPU	Patatin-like phospholipase domain-containing protein 7	Pnpla7	1	1.2	1.1	1.2	1.2	1.4	0.203533	0.880159	0	0
E3TEF3_ICTPU	Pdz and lim domain protein 3	PDLI3	1	1.4	0.8	1.2	1.2	1.1	0.129283	0.216691	0	0
W5UQD7_ICTPU	Peptide-N(4)-(N-acetyl-beta-glucosaminyl)asparagine amidase	ngly1	1	0.9	1.1	1.3	1.4	1.4	0.450661	2.27343	0	0
W5U7M7_ICTPU	Peptidyl-prolyl cis-trans isomerase D	PPID	1	1	1.1	1.2	1.2	1.3	0.255257	1.87826	0	0
W5U7P3_ICTPU	Peptidyl-prolyl cis-trans isomerase FKBP4	Fkbp4	1	0.9	1	0.9	1	1	0	0	0	0
W5UHW9_ICTPU	Peptidyl-prolyl cis-trans isomerase FKBP8	FKBP8	1	1.2	1	0.7	0.7	0.7	-0.607683	2.27343	-1	1
E3TDN4_9TELE	Peptidyl-prolyl cis-trans isomerase	FKB1B	1	1	0.9	0.8	0.8	0.7	-0.334419	1.87826	0	0
E3TDD6_9TELE	Peptidyl-prolyl cis-trans isomerase	FKBP2	1	0.9	0.9	1	1.1	1	0.146841	0.994856	0	0
E3TC03_9TELE	Cluster of Peptidyl-prolyl cis-trans isomerase	FKBP3	1	1	1	1.3	1.3	1.4	0.415037	3.25026	0	0
W5U971_ICTPU	Peptidyl-prolyl cis-trans isomerase	Fkbp11	1	1	0.9	0.8	0.9	0.8	-0.214125	1.32403	0	0
E3TF51_ICTPU	Peptidyl-prolyl cis-trans isomerase	PPIA	1	1	1.1	1.3	1.3	1.2	0.293731	2.10999	0	0
W5UK33_ICTPU	Cluster of Peptidyl-prolyl cis-trans isomerase	Ppif	1.1	1	1.1	1	1.2	1	0	0	0	0
Q2I190_ICTPU	Cluster of Peptidyl-prolyl cis-trans isomerase		1	1.1	1	0.7	0.6	0.7	-0.632268	2.83176	-1	1
E3TBZ1_9TELE	Peptidyl-prolyl cis-trans isomerase h	PPIH	1	1.1	1.1	1.1	1.1	1	0	0	0	0
W5U736_ICTPU	Periodic tryptophan protein 1	PWP1	1	1	1	0.9	0.9	0.9	-0.152003	65535	0	0
W5U5G6_ICTPU	Periplakin	PPL	1	1.1	1	1.1	1.1	1.2	0.133267	0.994856	0	0
W5UTY6_ICTPU	Peroxiredoxin-1	PRDX1	1	1	1	1.6	1.4	1.5	0.584963	3.00962	1	1
W5UM14_ICTPU	Peroxiredoxin-4	Prdx4	0.9	1.2	1.2	1.6	1.7	1.7	0.599462	2.23773	1	1
W5UMP5_ICTPU	Peroxiredoxin-6	PRDX6	1	0.9	0.9	1.4	1.4	1.4	0.584963	3.82099	0	0
W5UI36_ICTPU	Peroxisomal 2,4-dienoyl-CoA reductase	decr2	1.1	1	1	0.7	0.7	0.7	-0.561879	3.25026	0	0
E3TEF2_ICTPU	Peroxisomal 3-ketoacyl-CoA thiolase A	THIKA	1	1.2	1.2	1	1.1	1.1	-0.0874628	0.37505	0	0
W5U846_ICTPU	Peroxisomal N(1)-acetyl-spermine/spermidine oxidase	Paox	1	1	1	1	1	1	0		0	0
W5UFE8_ICTPU	Peroxisomal bifunctional enzyme	ehhadh	1	0.9	0.9	0.9	0.9	0.9	-0.0524674	0.427243	0	0
E3TGQ1_ICTPU	Peroxisomal biogenesis factor 3	PEX3	0.9	0.9	1	1.1	1.1	1.1	0.237039	2.12549	0	0
W5UFF4_ICTPU	Peroxisomal membrane protein PEX13	PEX13	1	1.1	1	1.3	1.3	1.2	0.293731	2.10999	0	0
W5UMB4_ICTPU	Peroxisomal targeting signal 1 receptor	Pex5	1	0.9	0.9	0.5	0.5	0.5	-0.900464	3.69456	-1	1
W5UJ47_ICTPU	Pescadillo homolog	pes1	1	0.9	1	0.9	0.9	0.9	-0.103093	0.935106	0	0
E3TFY6_ICTPU	Phd finger-like domain-containing protein 5a	PHF5A	1	0.9	1	0.6	0.6	0.6	-0.688056	3.41098	-1	1
E3TGG0_ICTPU	Phosphatase 1 regulatory subunit 7	PP1R7	1	0.9	0.9	1.5	1.4	1.5	0.652077	3.45856	1	1
E3TGE4_ICTPU	Phosphatidylethanolamine-binding protein 1	PEBP1	1	1.2	1	1.3	1.3	1.3	0.285402	1.60387	0	0
W5UIG7_ICTPU	Phosphatidylinositol 3,4,5-trisphosphate 5-phosphatase 1	Inpp5d	0.9	1.1	1.2	1.8	2.3	1.9	0.906891	2.21309	1	1
W5U9Y3_ICTPU	Phosphatidylinositol 5-phosphate 4-kinase type-2 alpha	PIP4K2A	1	1.1	1.1	0.9	0.9	0.9	-0.245112	2.12549	0	0
W5UB35_ICTPU	Phosphatidylinositol 5-phosphate 4-kinase type-2 gamma	pip4k2c	1.1	1	1	0.7	0.7	0.7	-0.561879	3.25026	0	0
W5UG29_ICTPU	Phosphatidylinositol N-acetylglucosaminyltransferase subunit A	PIGA	1	1	1	0.9	0.9	0.9	-0.152003	65535	0	0
W5UB84_ICTPU	Phosphatidylinositol N-acetylglucosaminyltransferase subunit Q	Pigq	1	1.1	1	0.7	0.7	0.6	-0.632268	2.83176	-1	1
W5UBP1_ICTPU	Phosphatidylinositol glycan anchor biosynthesis class U protein	Pigu	1	1	1	0.7	0.7	0.7	-0.514573	61.5508	0	0
E3TDY9_ICTPU	Phosphatidylinositol transfer protein beta isoform	PIPNB	1	0.9	1	1.5	1.5	1.5	0.633872	4.04955	1	1
W5UM34_ICTPU	Phosphatidylinositol-binding clathrin assembly protein	PICALM	1.1	1.1	1.1	1.2	1.2	1.1	0.0848889	0.935106	0	0
W5UJT6_ICTPU	Cluster of Phosphoenolpyruvate carboxykinase, cytosolic GTP	Pck1	1	1.1	0.9	0.7	0.7	0.6	-0.584963	2.12549	-1	1
Q1WCG6_ICTPU	Phosphofructokinase (Fragment)		1	1.3	1.1	1	1	1.1	-0.133267	0.457621	0	0
W5UA63_ICTPU	Phosphoglucomutase-1	PGM1	1	0.8	1	0.6	0.7	0.6	-0.559427	1.80135	0	0
W5UA48_ICTPU	Phosphoglucomutase-2	PGM2	1	0.8	0.9	0.7	0.6	0.7	-0.432959	1.60387	0	0
W5U7J1_ICTPU	Phosphoglucomutase-like protein 5	Pgm5	1	1	1	0.9	1.1	0.8	-0.0995357	0.308241	0	0
U3M6C5_TACFU	Phosphogluconate dehydrogenase (Fragment)	PGD	1.1	1	1.1	0.6	0.6	0.7	-0.752072	3.10907	-1	1
W5UM08_ICTPU	Phosphoglycerate kinase	Pgk1	1	1.1	1	1.1	1.3	1	0.133267	0.457621	0	0
E3TCH4_9TELE	Phosphoglycerate mutase 1	PGAM1	1.6	1.8	1.8	2.1	2	2	0.230298	1.80135	0	0
W5U6Q1_ICTPU	Phospholipase A-2-activating protein	Plaa	1	1	1	0.6	0.6	0.6	-0.736966	65535	-1	1
W5ULR7_ICTPU	Phospholipase D2	PLD2	1	1	0.9	0.8	0.7	0.8	-0.334419	1.87826	0	0
W5UD05_ICTPU	Phospholipase D3	pld3	1	1	1	1.2	1.1	1.2	0.222392	2.12549	0	0
E3TFQ9_ICTPU	Phosphomannomutase	PMM2	1.1	1	1.1	0.4	0.3	0.4	-1.54057	3.92168	-1	1
E3TF35_ICTPU	Phosphopantothenate--cysteine ligase	PPCS	1	1	1.1	0.5	0.6	0.6	-0.866733	3.23328	-1	1
E3TEL4_ICTPU	Phosphoribosyl pyrophosphate synthetase-associated protein 1	KPRA	1	1	0.9	1.1	1.2	1.1	0.229482	1.6178	0	0
W5UC85_ICTPU	Phosphorylase	Pygl	1.1	1.2	1.2	0.5	0.5	0.7	-1.04182	2.88841	-1	1
W5UKE4_ICTPU	Phosphorylase b kinase regulatory subunit alpha, liver isoform	phka2	1	1.1	1	0.8	0.9	0.8	-0.31034	1.87826	0	0
W5UDC3_ICTPU	Phosphorylated adapter RNA export protein	Phax	1	1.4	1.2	1	1	0.9	-0.311944	0.905982	0	0
W5UC37_ICTPU	Phosphoserine aminotransferase	Psat1	1	0.9	1	0.6	0.7	0.6	-0.610053	2.67558	-1	1
E3TFQ5_ICTPU	Phosphotriesterase-related protein	PTER	1	0.9	1.1	0.5	0.4	0.5	-1.09954	2.87815	-1	1
W5UCR4_ICTPU	Pinin	PNN	1	0.9	1	0.6	0.6	0.6	-0.688056	3.41098	-1	1
W5UDZ1_ICTPU	Plakophilin-3	Pkp3	1	1	1	1.1	1	1	0.0473057	0.427243	0	0
W5U977_ICTPU	Plasma alpha-L-fucosidase	FUCA2	1	0.9	1	0.9	0.9	0.9	-0.103093	0.935106	0	0
W5UEL2_ICTPU	Plasma membrane calcium-transporting ATPase 1	ATP2B1	1	1.3	1	1.4	1.4	1.5	0.381871	1.46713	0	0
W5UJ51_ICTPU	Plasminogen	Plg	1.1	1	1.1	1	1	1.1	-0.0458037	0.285236	0	0
W5UDH4_ICTPU	Plastin-2	lcp1	1	0.9	1	0.4	0.5	0.5	-1.05063	3.34946	-1	1
W5UTB0_ICTPU	Plastin-3	PLS3	1	1.1	0.9	0.6	0.6	0.6	-0.736966	2.64237	-1	1
W5UIA5_ICTPU	Plectin	Plec	1	1.1	1	1.2	1	1.1	0.0901978	0.427243	0	0
W5UH94_ICTPU	Plexin-A4	plxna4	1	0.9	0.9	1.1	1.1	1.2	0.280108	1.87826	0	0
W5UBZ6_ICTPU	Plexin-B1	PLXNB1									0	0
W5UC21_ICTPU	Plexin-B2	PLXNB2	1	1	1	1	0.9	0.9	-0.0995357	0.935106	0	0
W5UJW8_ICTPU	Plexin-B3	PLXNB3	1	1	1.1	0.7	0.7	0.7	-0.561879	3.25026	0	0
W5U6Z3_ICTPU	Poly [ADP-ribose] polymerase 2	Parp2	1	1.1	1	1.3	2	1.4	0.600393	1.13437	0	0
W5U5L5_ICTPU	Poly(A)-specific ribonuclease PARN	parn	1	1.1	1.1	1.4	1.5	1.4	0.426265	2.83176	0	0
W5UAP3_ICTPU	Poly(ADP-ribose) glycohydrolase	PARG	1	1.4	1.2	1	0.9	0.9	-0.36257	1.04223	0	0
E3TCP6_9TELE	Poly(Rc)-binding protein 2	PCBP2	1	1	1	0.8	0.8	0.8	-0.321928	60.8464	0	0
W5UL51_ICTPU	Polyadenylate-binding protein 2	PABPN1	1	0.7	1.1	0.5	0.7	0.7	-0.559427	1.02481	0	0
W5U6K8_ICTPU	Polymerase I and transcript release factor	Ptrf	1	1.1	1.1	0.6	0.5	0.5	-1	3.45856	-1	1
W5UA59_ICTPU	Polymerase delta-interacting protein 2	Poldip2	1	0.8	1	1.2	1.1	1.1	0.280108	1.25932	0	0
W5UB59_ICTPU	Polypeptide N-acetylgalactosaminyltransferase 2	GALNT2	1	1	1	1	1	1.1	0.0473057	0.427243	0	0
E3TEV8_ICTPU	Pra1 family protein 3	PRAF3	1	1.2	0.9	1.5	0.9	1.1	0.175087	0.270804	0	0
W5USK9_ICTPU	Pre-mRNA cleavage complex 2 protein Pcf11	PCF11	1	1	1	0.4	0.5	0.4	-1.20645	4.1536	-1	1
W5U955_ICTPU	Pre-mRNA-processing factor 40 A	PRPF40A	1	1.1	1.1	1.4	1.4	1.4	0.392317	3.25026	0	0
W5U7V1_ICTPU	Pre-mRNA-splicing factor ISY1	Isy1	1	0.9	1.1	0.9	0.9	1	-0.0995357	0.427243	0	0
W5UE93_ICTPU	Pre-mRNA-splicing factor SYF1	XAB2	1	1.5	1.5	2	1.9	1.9	0.536053	1.61567	0	0
E3TF86_ICTPU	Cluster of Pre-mRNA-splicing factor spf27	SPF27	1	1	1	0.9	1.1	0.9	-0.0489096	0.191566	0	0
W5UKU6_ICTPU	Prefoldin subunit 2	PFDN2	1	1	1.2	0.9	0.8	0.6	-0.476438	1.27296	0	0
E3TFC1_ICTPU	Prefoldin subunit 4	PFD4	1	0.7	0.9	1.2	1.3	1.8	0.725825	1.29272	0	0
E3TD61_9TELE	Prefoldin subunit 6	PFD6	1	0.9	1	0.6	0.5	0.6	-0.770518	2.97569	-1	1
W5U6S8_ICTPU	Prenylcysteine oxidase	PCYOX1	1	0.9	0.9	0.8	0.9	0.9	-0.106915	0.637895	0	0
E3TES3_ICTPU	Probable protein brick1	BRK1	1	0.9	1	0.8	0.9	1	-0.103093	0.427243	0	0
W5UGQ7_ICTPU	Procollagen galactosyltransferase 1	colgalt1	1	1.1	1	0.9	0.9	0.9	-0.199309	1.79236	0	0
W5U637_ICTPU	Procollagen-lysine,2-oxoglutarate 5-dioxygenase 3	Plod3	1	0.9	1	0.8	0.8	0.8	-0.273018	2.12549	0	0
E3TC58_9TELE	Profilin-2	PROF2	1	1.2	1	1.3	1.3	1.2	0.247928	1.25932	0	0
W5UIS8_ICTPU	Programmed cell death 6-interacting protein	pdcd6ip	1	1.1	1	0.9	1	0.9	-0.146841	0.994856	0	0
E3TCQ9_9TELE	Programmed cell death protein 10	PDC10	0.9	1.3	1	0.9	1	0.8	-0.245112	0.553712	0	0
W5UFT0_ICTPU	Programmed cell death protein 10	Pdcd10	1	1.1	1.1	0.9	0.9	0.9	-0.245112	2.12549	0	0
W5UCQ9_ICTPU	Programmed cell death protein 4	Pdcd4	1	1.1	0.9	1	1	1	0	0	0	0
E3TG03_ICTPU	Programmed cell death protein 5	PDCD5	1	1.1	1	0.9	1	0.9	-0.146841	0.994856	0	0
W5UMW7_ICTPU	Programmed cell death protein 6	Pdcd6	1	0.9	1	1.1	1.1	1.1	0.186413	1.79236	0	0
W5ULI9_ICTPU	Prolactin regulatory element-binding protein	PREB	0.9	1	1	1.7	1.7	1.7	0.814444	4.5975	1	1
W5UE27_ICTPU	Proliferating cell nuclear antigen	pcna	1.1	1.3	1.1	1.4	1.4	1.3	0.228269	1.25932	0	0
W5U6X0_ICTPU	Proline synthase co-transcribed bacterial protein	PROSC	1	1	1	1	1.1	1.1	0.0931094	0.935106	0	0
W5UI44_ICTPU	Prolyl 4-hydroxylase subunit alpha-1	P4HA1	1	0.9	0.9	0.7	0.7	0.7	-0.415037	2.65913	0	0
W5U7V4_ICTPU	Propionyl-CoA carboxylase alpha chain, mitochondrial	Pcca	1	1	1	1.2	1.1	1.2	0.222392	2.12549	0	0
Q2HYQ1_ICTPU	Prosaposin (Fragment)		1	1.1	1.1	0.9	0.9	0.8	-0.29956	1.87826	0	0
W5UGN3_ICTPU	Prostaglandin F synthase	11E	1	1	1	0.5	0.5	0.6	-0.906891	3.82099	-1	1
W5UEZ8_ICTPU	Prostaglandin G/H synthase 1	PTGS1	0.9	1	1	1	1	1	0.0489096	0.427243	0	0
E3TBW2_9TELE	Prostaglandin e synthase 3	TEBP	1	1.4	1	1.5	1.4	1.3	0.304855	0.852765	0	0
E3TCK9_9TELE	Prostaglandin reductase 1	PTGR1	1	0.9	1	1.2	1.3	1.2	0.351472	2.31761	0	0
W5U882_ICTPU	Proteasomal ubiquitin receptor ADRM1	adrm1b	1	1.1	1.1	1.5	1.5	1.6	0.523562	3.23328	0	0
Q1WCG2_ICTPU	Proteasome (Fragment)		1	1.1	0.9	0.9	0.9	0.8	-0.206451	0.935106	0	0
Q1WCI7_ICTPU	Proteasome 26S subunit-like (Fragment)		1	0.9	0.9	1.3	1.3	1.3	0.478047	3.41098	0	0
E3TG63_ICTPU	Proteasome activator complex subunit 1	PSME1	1.1	1	1.1	0.4	0.4	0.4	-1.41504	4.43317	-1	1
E3TDN8_9TELE	Proteasome activator complex subunit 2	PSME2	1	0.9	1	1.2	1.2	1.2	0.311944	2.65913	0	0
W5UMQ2_ICTPU	Proteasome activator complex subunit 3	PSME3	1	0.9	1	1.3	1.4	1.4	0.499571	2.97569	0	0
W5UFJ5_ICTPU	Proteasome activator complex subunit 4B	psme4b	1	0.9	1	1.3	1.3	1.3	0.427421	3.25026	0	0
E3TFS5_ICTPU	Proteasome inhibitor pi31 subunit	PSMF1	1	1	1.1	1.1	1	1	0	0	0	0
Q207N3_ICTPU	Proteasome subunit alpha type (Fragment)		1	1.5	1.1	0.9	1	0.9	-0.36257	0.78707	0	0
E3TDM2_9TELE	Proteasome subunit alpha type	PSA1	1	0.9	0.9	0.8	0.8	0.8	-0.222392	1.79236	0	0
E3TD54_9TELE	Proteasome subunit alpha type	PSA5	1	1.1	1.2	1.1	1.2	1.2	0.0848889	0.427243	0	0
E3TEJ6_ICTPU	Cluster of Proteasome subunit alpha type	PSA2	1.1	1.2	1.2	0.3	0.4	0.4	-1.66985	4.15062	-1	1
E3TEB7_ICTPU	Proteasome subunit alpha type	PSA3	1	1.1	1.1	0.8	0.9	1	-0.245112	1.17544	0	0
W5U919_ICTPU	Proteasome subunit alpha type	PSMA7	1	1.1	1	1.3	1.3	1.4	0.367732	2.50507	0	0
W5UL26_ICTPU	Proteasome subunit alpha type	Psma6	1	1	1.2	1.1	1.2	1.3	0.169925	0.688021	0	0
E3TCX3_9TELE	Proteasome subunit beta type	PSB2	1	1.2	1	1.3	1.5	1.3	0.357552	1.47532	0	0
E3TBQ8_9TELE	Proteasome subunit beta type	PSB3	1.1	1	1	1.5	1.5	1.5	0.537657	3.82099	0	0
E3TBP4_9TELE	Proteasome subunit beta type	PSB4	1	1.1	1	0.7	0.7	0.7	-0.561879	3.25026	0	0
E3TCD3_9TELE	Proteasome subunit beta type	PSB5	1	1	1	0.9	0.9	0.9	-0.152003	65535	0	0
E3TER7_ICTPU	Proteasome subunit beta type	PSB7	1	1	0.9	0.8	0.8	0.7	-0.334419	1.87826	0	0
W5USF9_ICTPU	Proteasome subunit beta type	PSMB6	1	1	0.9	1.2	1.1	1.2	0.271302	1.87826	0	0
W5ULD1_ICTPU	Proteasome subunit beta type	Psmb8	1	1	1	0.7	0.7	0.6	-0.584963	3.25026	-1	1
W5UHX7_ICTPU	Protein 4.1	EPB41	1	0.9	1	0.8	0.7	0.7	-0.398549	2.10999	0	0
E3TFK5_ICTPU	Protein BCCIP homolog	BCCIP	1	1.3	1.1	1	0.9	0.9	-0.280108	0.994856	0	0
W5UA93_ICTPU	Protein DEK	DEK	1	1.1	1	0.7	0.6	0.6	-0.706269	2.97569	-1	1
W5UKJ2_ICTPU	Protein Dr1	Dr1	1	1.2	1.1	1.4	1.3	1.3	0.277534	1.60387	0	0
W5UL69_ICTPU	Protein EFR3 A	efr3a	1	0.9	1	0.5	0.5	0.5	-0.95109	3.82099	-1	1
W5U9Y6_ICTPU	Protein EFR3 B	efr3b	0.9	0.9	1	0.8	0.8	1.1	-0.0524674	0.11484	0	0
W5UEY2_ICTPU	Protein FAM101A	FAM101A	1	1.1	1	1.3	1.3	1.4	0.367732	2.50507	0	0
W5UC64_ICTPU	Protein FAM160B1	FAM160B1	1	1	0.9	0.7	0.7	0.9	-0.334419	1.25932	0	0
W5U832_ICTPU	Protein FAM185A	FAM185A	1	1	1	0.8	0.9	0.9	-0.206451	1.79236	0	0
W5UFG8_ICTPU	Protein FAM203A	fam203a	1	0.9	0.9	1.8	1.8	1.9	0.974005	4.35315	1	1
W5U961_ICTPU	Protein FAM3C	fam3c	1	0.8	0.9	1.1	1.2	1.2	0.374396	1.79236	0	0
W5UI67_ICTPU	Protein FAM49B	FAM49B	1	1.4	1.1	1.9	1.8	1.7	0.625604	2.04716	1	1
W5UKA6_ICTPU	Protein FAM92A1	fam92a1	1	0.8	0.6	0.6	0.7	0.6	-0.337035	0.623795	0	0
W5UGC2_ICTPU	Protein ITFG3	Itfg3	1	0.9	1	0.9	0.9	0.9	-0.103093	0.935106	0	0
W6A2Z5_ICTPU	Protein MON2	MON2	1	0.9	0.9	0.7	0.8	0.8	-0.283793	1.6178	0	0
W5UJV6_ICTPU	Protein NDRG1	NDRG1	1	1	1	0.7	0.8	0.7	-0.447459	2.87815	0	0
W5UEC8_ICTPU	Protein NLRC3	NLRC3	1	0.8	1.1	0.7	0.5	0.6	-0.688056	1.5954	-1	1
NLRC5_ICTPU	Protein NLRC5	nlrc5	1	1.6	1.1	1.4	1.4	1.4	0.182864	0.376813	0	0
W5UD36_ICTPU	Protein O-linked-mannose beta-1,2-N-acetylglucosaminyltransferase 1	Pomgnt1	1	1.1	1.1	1.2	1.1	1.1	0.0874628	0.637895	0	0
W5UKX2_ICTPU	Protein OS-9	OS9	1	1.4	1.4	0.5	0.5	0.5	-1.34104	2.34338	-1	1
W5UBS2_ICTPU	Protein RCC2	rcc2	1	1.7	1.3	1.7	1.7	1.9	0.405992	0.950086	0	0
W5U5Y4_ICTPU	Protein SMG5	Smg5	1	1	1	1.5	1.4	1.5	0.552541	3.82099	0	0
W5UDM8_ICTPU	Protein TBRG4	tbrg4	1	0.9	1	0.9	0.8	0.9	-0.157541	0.994856	0	0
W5UHT6_ICTPU	Protein TSSC4	tssc4	1	1.5	1	2.3	2.5	2.1	0.979241	2.29878	1	1
W6A3J7_ICTPU	Protein VPRBP	VPRBP	1	0.9	0.9	0.9	0.9	0.9	-0.0524674	0.427243	0	0
W5U8G4_ICTPU	Protein arginine N-methyltransferase 3	PRMT3	1	1	0.9	1.1	1	1	0.0962153	0.637895	0	0
W5UDR9_ICTPU	Cluster of Protein arginine N-methyltransferase 5	PRMT5	1	1.7	1.2	0.8	0.7	0.7	-0.825971	1.26142	0	0
G9I934_ICTPU	Protein arginine methyltransferase	prmt1	1	1.4	1	1.2	1.1	1.1	0	0	0	0
G9I935_ICTPU	Protein arginine methyltransferase	prmt4	1	1.4	0.9	1.1	1.1	1	-0.0443941	0.0748964	0	0
W5UE45_ICTPU	Protein argonaute-3	ago3	0.9	1.8	1.3	1.9	2.9	2.8	0.925999	1.36407	1	1
W5U8X4_ICTPU	Protein canopy 2	CNPY2	0.9	0.9	0.9	1.1	1.2	1.1	0.332575	2.65913	0	0
W5USW1_ICTPU	Protein canopy 3	cnpy3	1	0.9	0.9	1.4	1.4	1.4	0.584963	3.82099	0	0
W5UDT4_ICTPU	Protein disulfide-isomerase A3	PDIA3									0	0
W5UJD9_ICTPU	Protein disulfide-isomerase A5	PDIA5	1	1.1	1.6	1.2	1.5	1.3	0.112475	0.18578	0	0
I3Y231_ICTPU	Protein disulfide-isomerase A6	PDIA6	1	1	1	0.9	0.9	0.9	-0.152003	65535	0	0
W5UTY0_ICTPU	Protein disulfide-isomerase	P4HB	1	0.9	1	0.9	1.2	1	0.0962153	0.285236	0	0
W5U645_ICTPU	Protein flightless-1	FLII	1	0.9	0.9	1.2	1.2	1.2	0.36257	2.87815	0	0
W5UL16_ICTPU	Protein furry like protein	FRYL	1	0.6	1.2	0.8	0.6	0.7	-0.415037	0.557412	0	0
W5U8S2_ICTPU	Protein kinase C	PRKCD	1.1	1.2	1.1	1.3	1.3	1.3	0.197939	2.12549	0	0
W5U5U4_ICTPU	Protein kinase C and casein kinase substrate in neurons 2 protein	Pacsin2	1	1	1	1.3	1.2	1.2	0.302563	2.65913	0	0
Q2I178_ICTPU	Protein kinase C substrate 80K-H (Fragment)		1	0.9	0.9	1.5	1.5	1.5	0.684498	4.1536	1	1
Q1WAA2_ICTPU	Protein kinase C substrate 80K-H (Fragment)		1.1	1.1	1.2	1	1.1	1.1	-0.0874628	0.637895	0	0
W5UDZ8_ICTPU	Cluster of Protein lin-7 C	LIN7C	1	1	0.9	0.4	0.4	0.4	-1.27302	4.1536	-1	1
W5U7D4_ICTPU	Protein phosphatase 1D	PPM1D	1.1	1.1	1.2	0.9	0.9	1	-0.280108	1.87826	0	0
W5UIW7_ICTPU	Protein phosphatase 1L	PPM1L	1	1	1.1	0.9	0.9	0.9	-0.199309	1.79236	0	0
W5UKH3_ICTPU	Protein polybromo-1	Pbrm1	1	1.2	1	0.8	0.8	0.7	-0.476438	1.80135	0	0
W5UJ05_ICTPU	Protein regulator of cytokinesis 1	PRC1	1	1	0.9	0.6	0.6	0.7	-0.610053	2.67558	-1	1
W5UBQ5_ICTPU	Protein sel-1 1	Sel1l	1	1	1	1.4	1.3	1.3	0.415037	3.25026	0	0
W5UC91_ICTPU	Protein timeless	TIMELESS	1	1.1	1.2	1.1	1.2	1.1	0.0430687	0.191566	0	0
W5ULA6_ICTPU	Protein transport protein Sec23A	sec23a	1	0.9	1	0.8	0.8	0.9	-0.214125	1.32403	0	0
W5U6H0_ICTPU	Protein transport protein Sec24C	SEC24C	1	1.1	1.1	0.9	0.9	1	-0.192645	1.32403	0	0
E3TBT7_9TELE	Protein-L-isoaspartate O-methyltransferase	PIMT	1	1	1	2	1.9	1.9	0.95109	5.01416	1	1
E3TDU0_ICTPU	Protein-L-isoaspartate O-methyltransferase	PIMT	1	0.9	1	0.9	0.9	0.9	-0.103093	0.935106	0	0
W5UTI4_ICTPU	Protein-arginine deiminase type-2	Padi2	1	1.1	1	1	1	1	-0.0473057	0.427243	0	0
W5UMV7_ICTPU	Cluster of Proto-oncogene tyrosine-protein kinase Yrk	YRK	1.1	1	1	0.9	1	0.9	-0.146841	0.994856	0	0
W5UAC1_ICTPU	Protoporphyrinogen oxidase	PPOX	1	1.1	1	1.1	1.1	1.1	0.0901978	0.935106	0	0
E3TDE1_9TELE	Pterin-4-alpha-carbinolamine dehydratase	PHS	1	1	1	1	1	1	0		0	0
W5U8E8_ICTPU	Purine nucleoside phosphorylase	PNP	1	0.9	0.9	0.9	0.9	0.9	-0.0524674	0.427243	0	0
W5US25_ICTPU	Purine nucleoside phosphorylase	PNP	1	0.9	0.9	1	0.9	1	0.0506261	0.285236	0	0
W5UBA9_ICTPU	Purine-rich element-binding protein gamma	PURG	1	1	1	0.9	0.8	0.9	-0.206451	1.79236	0	0
W5U696_ICTPU	Putative 2-oxoglutarate dehydrogenase E1 component DHKTD1, mitochondrial	dhtkd1	1	1	1	0.8	0.8	0.8	-0.321928	60.8464	0	0
W5U7B9_ICTPU	Putative ATP-dependent RNA helicase DDX23	DDX23	1	1	0.9	1.1	1.1	1.1	0.186413	1.79236	0	0
W5ULV7_ICTPU	Putative ATP-dependent RNA helicase DDX6	DDX6	1.1	1.1	1	1.2	1.2	1.3	0.209453	1.6178	0	0
W5UIX9_ICTPU	Putative Bax inhibitor 1	tmbim6	1	1	1.1	1.6	1.6	1.8	0.68966	2.978	1	1
W5U8L8_ICTPU	Putative C-mannosyltransferase DPY19L3	DPY19L3	1	0.9	1	1.2	1.1	1.1	0.229482	1.6178	0	0
W5U5L0_ICTPU	Putative D-lactate dehydrogenase, mitochondrial	LDHD	1	1.1	1	0.9	0.9	1	-0.146841	0.994856	0	0
W5UK07_ICTPU	Putative E3 ubiquitin-protein ligase MGRN1	mgrn1	1	1	1	1	0.9	0.9	-0.0995357	0.935106	0	0
W5U6Q9_ICTPU	Cluster of Putative RNA-binding protein Luc7-like 2	LUC7L2	1	0.9	0.9	0.6	0.6	0.6	-0.63743	3.25026	-1	1
W5U8H4_ICTPU	Putative acyl-CoA dehydrogenase 6	acdh-6	1	1	0.9	1.2	1.2	1.2	0.311944	2.65913	0	0
W5UBF3_ICTPU	Putative aminopeptidase NPEPL1	NPEPL1	1	0.9	1	1	1	1.1	0.0962153	0.637895	0	0
W5ULE8_ICTPU	Putative arginine--tRNA ligase, mitochondrial	RARS2	1	1.1	1	0.6	0.7	0.7	-0.632268	2.83176	-1	1
W5UCY9_ICTPU	Putative carboxypeptidase PM20D1.2	pm20d1.2	1	1	1	1.3	1.3	1.3	0.378512	65535	0	0
W5U7K0_ICTPU	Putative cation-transporting ATPase 13A1	Atp13a1	1.1	1.2	1.3	1	1	1.1	-0.215729	1.17544	0	0
W5U770_ICTPU	Putative cysteine--tRNA ligase, mitochondrial	cars2	1	0.9	1	0.9	1	0.9	-0.0506261	0.285236	0	0
W5UKX0_ICTPU	Putative global transcription activator SNF2L1	Smarca1	1	0.9	1	1.8	1.8	1.9	0.923379	4.2882	1	1
E3TGJ5_ICTPU	Putative lipoyltransferase 2, mitochondrial	LIPB	1	0.9	1	1.1	1.1	1.1	0.186413	1.79236	0	0
W5U663_ICTPU	Putative methylcrotonoyl-CoA carboxylase beta chain, mitochondrial	l(2)04524	1	1.1	1	1.1	1.1	1	0.0458037	0.285236	0	0
W5UJU6_ICTPU	Putative phospholipid-transporting ATPase IA	ATP8A1	1	1	1.1	1	0.8	0.7	-0.31034	0.994856	0	0
W5UKA1_ICTPU	Putative phospholipid-transporting ATPase IIB	atp9b	1	1	1	0.8	0.8	0.8	-0.321928	60.8464	0	0
W5UCI7_ICTPU	Putative pre-mRNA-splicing factor ATP-dependent RNA helicase DHX15	Dhx15	1	1.4	1.1	0.5	0.6	0.7	-0.959358	1.88081	-1	1
W5UDV7_ICTPU	Putative pre-mRNA-splicing factor ATP-dependent RNA helicase DHX16	DHX16	1	0.9	1	0.8	0.9	0.9	-0.157541	0.994856	0	0
W5UCC0_ICTPU	Putative ribosomal RNA methyltransferase NOP2	NOP2	1	1.2	1	1	1	0.9	-0.142019	0.600646	0	0
W5UA53_ICTPU	Putative serine carboxypeptidase CPVL	CPVL	1	0.8	0.9	1.2	1.2	1.2	0.415037	2.18486	0	0
W5UKH4_ICTPU	Putative signal peptidase complex subunit 2	spcs2	1	1	1	1	1.2	1	0.0931094	0.427243	0	0
Q1WA55_ICTPU	Putative uncharacterized protein (Fragment)		1	0.9	1	0.9	0.9	1	-0.0506261	0.285236	0	0
Q2I184_ICTPU	Putative uncharacterized protein (Fragment)		1	0.9	1	0.8	0.8	0.9	-0.214125	1.32403	0	0
Q1WCI0_ICTPU	Putative uncharacterized protein (Fragment)		1.1	1	1	0.9	0.9	0.9	-0.199309	1.79236	0	0
Q2EGR1_ICTPU	Putative uncharacterized protein (Fragment)		1	1	1	1.2	1.2	1.3	0.302563	2.65913	0	0
Q2I162_ICTPU	Putative uncharacterized protein (Fragment)		1.1	1.2	1.2	1.2	1.4	1.4	0.192645	1.05056	0	0
Q1WCJ5_ICTPU	Putative uncharacterized protein (Fragment)		1	1.2	1.1	0.7	0.7	0.7	-0.652077	2.64237	-1	1
Q2I177_ICTPU	Putative uncharacterized protein (Fragment)		1	1	1	1.8	1.9	1.9	0.900464	4.88601	1	1
Q20AI0_ICTPU	Putative uncharacterized protein (Fragment)		1	1.5	1.1	1.5	1.4	1.4	0.25634	0.678039	0	0
Q20AK2_ICTPU	Putative uncharacterized protein (Fragment)		1	1.4	0.9	0.8	0.8	0.9	-0.400538	0.78707	0	0
Q1WA87_ICTPU	Putative uncharacterized protein (Fragment)		1	1.9	1.6	2.1	1.5	1.7	0.236067	0.34788	0	0
Q2EGS3_ICTPU	Putative uncharacterized protein (Fragment)		1	1.2	1.2	0.9	1	0.9	-0.280108	1.25932	0	0
Q1WCB9_ICTPU	Putative uncharacterized protein (Fragment)		1	1.1	1	0.8	0.8	0.8	-0.369234	2.65913	0	0
Q207N6_ICTPU	Putative uncharacterized protein (Fragment)		1	1.2	1.5	1.7	1.1	1.4	0.182864	0.299383	0	0
Q207M1_ICTPU	Putative uncharacterized protein (Fragment)		1	1.1	1.2	1	1	0.9	-0.186413	0.935106	0	0
W5U6C2_ICTPU	Cluster of Pyruvate carboxylase	PC	1	1.5	1.3	1.1	1.1	1.3	-0.118644	0.247542	0	0
W5UC57_ICTPU	Pyruvate dehydrogenase phosphatase regulatory subunit, mitochondrial	PDPR									0	0
W5U9H3_ICTPU	Pyruvate kinase	PKM	0.8	1.4	1.4	0.7	0.8	0.8	-0.646363	1.00261	0	0
E3TCU3_9TELE	Qil1	QIL1	1	0.9	1.2	0.9	0.9	0.8	-0.253757	0.818629	0	0
W5UM01_ICTPU	RAC-beta serine/threonine-protein kinase	AKT2	1	1	0.9	1.6	1.2	1.2	0.463947	1.25237	0	0
Q7LZR8_ICTPU	RAD 23B protein		1.1	1.3	1.1	0.6	0.6	0.5	-1.04182	2.88841	-1	1
W5UKA2_ICTPU	RAF proto-oncogene serine/threonine-protein kinase	RAF1	1	1	1	1.6	2.4	1.8	0.95109	1.74964	1	1
F2VE85_9TELE	RAG1 (Fragment)	RAG1	1	0.9	1.1	0.8	0.8	0.8	-0.321928	1.58971	0	0
Q207P3_ICTPU	RAN binding protein 5-like (Fragment)		1	1	1	1.1	1.1	1.2	0.180572	1.79236	0	0
W5U5U5_ICTPU	RNA polymerase-associated protein CTR9	CTR9	1	1.3	1	0.8	0.8	0.8	-0.459432	1.39857	0	0
W5UES1_ICTPU	RNA-binding protein 27	RBM27	1	0.9	0.9	1.4	1.4	1.4	0.584963	3.82099	0	0
W5UE65_ICTPU	RNA-binding protein 45	RBM45	1	1.3	1	0.6	1.2	0.7	-0.400538	0.561336	0	0
W5UCQ1_ICTPU	RNA-binding protein 4B	RBM4B	1	0.9	1	0.4	0.4	0.4	-1.27302	4.1536	-1	1
W5U672_ICTPU	RRP12-like protein	RRP12	1	1.3	1.2	0.9		0.9	-0.374396	0.99558	0	0
W5US17_ICTPU	Rab GTPase-binding effector protein 1	Rabep1	1	1.3	1.1	1	1.2	1.2	3.33067e-16	6.75029e-16	0	0
E3TE51_ICTPU	Rab-like protein 3	RABL3	0.9	1	0.9	1.1	1	1.1	0.192645	1.32403	0	0
W5U857_ICTPU	Rab11 family-interacting protein 2	RAB11FIP2	1	1.1	1.1	0.9	0.8	0.8	-0.356144	2.10999	0	0
W5UJU5_ICTPU	Rab3 GTPase-activating protein non-catalytic subunit	RAB3GAP2	1	0.9	1	0.8	0.8	0.8	-0.273018	2.12549	0	0
W5UJ03_ICTPU	Radixin	RDX	0.8	1.2	0.8	1.5	1.5	1.6	0.716207	1.92049	1	1
W5UE55_ICTPU	Ragulator complex protein LAMTOR2	lamtor2	1	0.9	1	0.7	0.8	0.5	-0.536053	1.47532	0	0
W5ULI7_ICTPU	Ral GTPase-activating protein subunit alpha-1	RALGAPA1	1	1.1	1	1.2	1.2	1.3	0.255257	1.87826	0	0
W5U8Z3_ICTPU	Ran GTPase-activating protein 1	RANGAP1	1	0.9	0.9	0.6	0.6	0.6	-0.63743	3.25026	-1	1
W5UCH2_ICTPU	Ras GTPase-activating protein-binding protein 1	G3BP	1	0.9	0.9	0.8	0.7	0.7	-0.347923	1.87826	0	0
W5UI75_ICTPU	Ras GTPase-activating-like protein IQGAP1	IQGAP1	1	1.5	1.4	1.2	1.4	1.6	0.106915	0.201284	0	0
W5U6Q2_ICTPU	Ras and EF-hand domain-containing protein	RASEF	1.1	1.3	1.2	1.2	0.9	1.1	-0.169925	0.561336	0	0
W5UD13_ICTPU	Cluster of Ras-related C3 botulinum toxin substrate 1	Rac1	1	1.4	2.2	0.9	0.8	1	-0.768674	0.820652	0	0
E3TC61_9TELE	Ras-related gtp-binding protein a	RRAGA	1	1.1	1.2	1.3	1.5	1.6	0.415037	1.5954	0	0
W5UA87_ICTPU	Cluster of Ras-related protein M-Ras	MRAS	1	1.3	1.1	1.1	1.1	1.1	-0.0430687	0.139867	0	0
W5UB60_ICTPU	Cluster of Ras-related protein O-RAL	RAL	1	0.9	0.9	1.1	1.1	1.2	0.280108	1.87826	0	0
W5UGZ6_ICTPU	Ras-related protein Rab-18-B	rab18b	1	0.9	1	0.8	0.8	0.8	-0.273018	2.12549	0	0
W5UBL8_ICTPU	Cluster of Ras-related protein Rab-1A	Rab1A									0	0
W5URF0_ICTPU	Ras-related protein Rab-21	RAB21	1	1.3	1.2	1.6	1.4	1.5	0.36257	1.46713	0	0
W5U6W6_ICTPU	Cluster of Ras-related protein Rab-25	Rab25	1	1.2	1.1	1.1	1.2	1.1	0.0430687	0.191566	0	0
W5U5Q9_ICTPU	Ras-related protein Rab-31	RAB31	1	1.1	1	1	1	1.1	0	0	0	0
W8PK18_ICTPU	Cluster of Ras-related protein Rab-5C	RAB5C	1	1.4	1.1	1.5	1.5	1.3	0.296982	0.905401	0	0
W5UCN2_ICTPU	Cluster of Ras-related protein Rab-7a	Rab7a	0.9	0.9	0.9	1.1	1.3	1.3	0.454566	2.12549	0	0
W5UCP1_ICTPU	Ras-related protein Rab-9B	Rab9b	1	1.1	1	1.6	1.5	1.5	0.569366	3.34946	0	0
W5UA66_ICTPU	Ras-related protein Rap-2b	Rap2b	1	1.1	1.1	1.2	1.1	1.1	0.0874628	0.637895	0	0
E3TEJ5_ICTPU	Cluster of Ras-related protein rab-11b	RB11B	1	1	1.1	0.9	0.9	0.9	-0.199309	1.79236	0	0
E3TFG9_ICTPU	Ras-related protein rab-22a	RB22A	0.9	0.9	1	1.2	1.2	1.1	0.321928	2.10999	0	0
E3TFK2_ICTPU	Ras-related protein rab-27b	RB27B	1	1	1	1.2	1.2	1.2	0.263034	65535	0	0
E3TFX3_ICTPU	Ras-related protein rab-6b	RAB6B	1	0.9	1	0.7	0.7	0.7	-0.465664	2.87815	0	0
E3TC91_9TELE	Cluster of Ras-related protein rap-1b	RAP1B	1.1	1.1	1.1	1	1.1	1	-0.0901978	0.935106	0	0
E3TCN5_9TELE	Cluster of Receptor expression-enhancing protein 5	REEP5	1	1.4	1	0.9	0.7	0.8	-0.5025	1.07845	0	0
W5UBA6_ICTPU	Receptor-type tyrosine-protein phosphatase mu	Ptprm	1	1	0.8	0.6	0.7	0.6	-0.559427	1.80135	0	0
Q0ZDT0_9TELE	Recombination activating protein 1 (Fragment)	rag1	1	1.5	1.2	1.1	0.8	0.7	-0.509014	0.907525	0	0
H9U1Y4_9TELE	Recombination activating protein 1 (Fragment)		1	1	1.1	1	1	1	-0.0473057	0.427243	0	0
Q0ZEG0_9TELE	Recombination activating protein 2 (Fragment)	rag2	1	0.8	1	0.7	0.8	0.8	-0.283793	1.05056	0	0
E3TBP8_9TELE	Cluster of Regucalcin	RGN	1	1.2	1	1	1.1	1.1	0	0	0	0
W5URQ0_ICTPU	Regulation of nuclear pre-mRNA domain-containing protein 1B	Rprd1b	1	1.7	1.2	1	1	0.9	-0.427421	0.72353	0	0
W5UEC5_ICTPU	Regulator of chromosome condensation	RCC1	1	1.6	1.4	0.9	1	1	-0.463947	0.956205	0	0
W5UKX5_ICTPU	Regulator of nonsense transcripts 1	UPF1	1	1	1	0.8	0.7	0.8	-0.383329	2.65913	0	0
W5UHS1_ICTPU	Regulatory-associated protein of mTOR	Rptor	1	1	1.1	1.2	1.1	1.1	0.133267	0.994856	0	0
W5UC34_ICTPU	Replication factor C subunit 1	RFC1	1	1.3	1.1	0.9	0.9	0.9	-0.332575	1.24234	0	0
E3TF57_ICTPU	Cluster of Replication factor c subunit 3	RFC3	1.1	1.2	1.1	0.8	0.8	0.7	-0.563901	2.83176	0	0
W5ULI6_ICTPU	Replication protein A 32 kDa subunit	Rpa2	1	1	1.1	0.8	0.8	0.8	-0.369234	2.65913	0	0
W5U9I7_ICTPU	Replication protein A 70 kDa DNA-binding subunit	rpa1	1	1	0.9	0.9	1.1	1	0.0489096	0.191566	0	0
E3TGD7_ICTPU	Replication protein a 14 kDa subunit	RFA3	1.1	1	1	1.2	1.3	1.2	0.255257	1.87826	0	0
E3TDZ0_ICTPU	Rer1	RER1	1	1.1	1	0.8	0.7	0.7	-0.494765	2.50507	0	0
Q6IEJ8_ICTPU	Reticulon	RTN1	1	1	1.1	2.2	2.2	2.2	1.0902	5.40048	1	1
W5UKB6_ICTPU	Reticulon	RTN3	0.9	0.9	0.9	0.4	0.4	0.4	-1.16993	63.6423	-1	1
W5UDP3_ICTPU	Retinoblastoma-binding protein 5	RBBP5	0.9	0.8	1.7	1.4	1.4	0.9	0.121991	0.1096	0	0
W5UFJ8_ICTPU	Retinoid-inducible serine carboxypeptidase	SCPEP1	1	1	1	1.2	1.1	1.1	0.180572	1.79236	0	0
W5U966_ICTPU	Retinol dehydrogenase 12	RDH12	1	1	1	1	1.1	1	0.0473057	0.427243	0	0
E3TDU5_ICTPU	Retinol dehydrogenase 13	RDH13	1	0.9	1.1	0.9	0.8	0.8	-0.263034	1.17544	0	0
W5UB70_ICTPU	Retinol dehydrogenase 14	Rdh14	1	1.1	1.1	1.1	1.1	1.1	0.0443941	0.427243	0	0
W5URV5_ICTPU	Retinol dehydrogenase 3	Rdh3	1	1	1	1.1	1	1	0.0473057	0.427243	0	0
W5UKU8_ICTPU	Retinol-binding protein 4-A	rbp4a	1	1.1	1.1	1.4	1.4	1.3	0.357552	2.50507	0	0
W5UGB2_ICTPU	Rho GTPase-activating protein 17	ARHGAP17	1	0.9	1	0.8	0.6	0.6	-0.536053	1.80135	0	0
W5UDN0_ICTPU	Rho GTPase-activating protein 19	Arhgap19	1	0.9	1	1.3	1.4	1.4	0.499571	2.97569	0	0
W5UTH7_ICTPU	Rho guanine nucleotide exchange factor 2	ARHGEF2	1.1	1.1	1.1	0.5	0.5	0.5	-1.1375	65535	-1	1
W5UTB9_ICTPU	Rho-related GTP-binding protein RhoG	Rhog	1	1	1	0.7	0.7	0.8	-0.447459	2.87815	0	0
W5U850_ICTPU	Ribonuclease	RNASEH2A	1	1	1	0.7	0.8	0.8	-0.383329	2.65913	0	0
E3TC41_9TELE	Ribonuclease p protein subunit p40	RPP40	1	0.9	0.9	1	1	1	0.0995357	0.935106	0	0
E3TEU7_ICTPU	Ribonuclease uk114	UK114	1	1.1	1	0.5	0.4	0.5	-1.14684	3.56136	-1	1
W5ULM5_ICTPU	Ribonucleoside-diphosphate reductase	rrm1	1	1	1	0.9	0.9	0.9	-0.152003	65535	0	0
Q1WA76_ICTPU	Ribophorin I (Fragment)		1	1.1	1.1	1.4	1.3	1.3	0.321928	2.31761	0	0
Q2HYN4_ICTPU	Cluster of Ribophorin II (Fragment)		1	0.9	1	0.9	0.9	0.9	-0.103093	0.935106	0	0
W5UKL9_ICTPU	Ribose-5-phosphate isomerase	RPIA	1	1.1	1.1	1.4	1.4	1.3	0.357552	2.50507	0	0
W5UM26_ICTPU	Cluster of Ribose-phosphate pyrophosphokinase 1	Prps1	1	1	1	0.9	1	0.9	-0.0995357	0.935106	0	0
Q90YV4_ICTPU	Ribosomal protein L13a (Fragment)		1	0.9	0.9	1	1.1	1.1	0.192645	1.32403	0	0
Q90YV3_ICTPU	Ribosomal protein L14		1	1	1.2	0.6	0.6	0.6	-0.830075	2.65913	-1	1
E3TCX9_9TELE	Cluster of Ribosomal protein L19	RL19	0.9	0.8	1	1	0.9	0.9	0.0524674	0.191566	0	0
Q90YU4_ICTPU	Ribosomal protein L23a (Fragment)		1	1	1	1.3	1.3	1.2	0.341037	2.87815	0	0
Q71QF1_ICTPU	Ribosomal protein L38		1	0.8	1.1	1	0.9	0.8	-0.103093	0.250698	0	0
Q90YW7_ICTPU	Ribosomal protein L4		1	1	1	0.8	0.9	0.8	-0.263034	2.12549	0	0
Q90YW4_ICTPU	Ribosomal protein L6 (Fragment)		1	0.9	0.9	0.9	0.8	0.9	-0.106915	0.637895	0	0
Q90YW3_ICTPU	Cluster of Ribosomal protein L7 (Fragment)		1	0.9	1	0.6	0.6	0.7	-0.610053	2.67558	-1	1
E3TES2_ICTPU	Ribosomal protein	RL10A	1	0.9	1	0.8	0.8	0.8	-0.273018	2.12549	0	0
Q90YX0_ICTPU	Ribosomal protein P1		1	1	0.7	0.4	0.7	0.8	-0.50696	0.78707	0	0
W5UGD0_ICTPU	Cluster of Ribosomal protein S6 kinase	RPS6KA3	1	0.9	1	1.2	1.1	1.1	0.229482	1.6178	0	0
W5UD73_ICTPU	Ribosome biogenesis protein wdr12	wdr12	1	1.1	0.9	0.8	0.8	0.6	-0.447459	1.40871	0	0
W5ULA5_ICTPU	Ribosome maturation protein SBDS	sbds	1	1.2	0.9	1.1	1.1	1.1	0.0901978	0.308241	0	0
E3TEE7_ICTPU	Ring-box protein 1	RBX1	0.9	1	1.2	0.9	0.8	1	-0.199309	0.561336	0	0
E3TD37_9TELE	Rpa-interacting protein a	RIPA	1	1.3	1	1	0.8	0.8	-0.343954	0.905982	0	0
W5U9I3_ICTPU	RuvB-like 1	ruvbl1	1	0.8	0.8	0.8	0.8	0.8	-0.115477	0.427243	0	0
W5UQE2_ICTPU	Ryanodine receptor 2	RYR2	1	1.5	0.9	1.1	1.2	1.2	0.0418202	0.0613434	0	0
W5UIP7_ICTPU	Ryanodine receptor 3	RYR3	1	0.9	1	1.2	1.2	1.3	0.351472	2.31761	0	0
E3TGR1_ICTPU	S-acyl fatty acid synthase thioesterase medium chain	SAST	1	1	1	1.2	1.2	1.3	0.302563	2.65913	0	0
W5U5X0_ICTPU	Cluster of S-adenosylmethionine synthase	Mat2a	1	0.9		0.9	0.7	0.7	-0.309328	0.83685	0	0
E3TDG2_9TELE	S-formylglutathione hydrolase	ESTD	1	0.9	1	0.7	0.8	0.6	-0.465664	1.79236	0	0
E3TFK1_ICTPU	S-methyl-5'-thioadenosine phosphorylase	MTAP	1	1	0.9	1.2	1.1	1.2	0.271302	1.87826	0	0
E3TCY4_9TELE	S-phase kinase-associated protein 1	SKP1	1	1	1.1	1.1	1.1	1.1	0.0901978	0.935106	0	0
E3TER0_ICTPU	S100-a1	S10A1	1	1	0.9	1	0.9	0.9	-0.0506261	0.285236	0	0
E3TGD8_ICTPU	S100-a10	S10AA	1	1.1	1	0.6	0.6	0.6	-0.784271	3.69456	-1	1
W5UL89_ICTPU	SAP domain-containing ribonucleoprotein	Sarnp	1	1.2	0.9	1	1	1	-0.0473057	0.139867	0	0
W5UD49_ICTPU	SCY1-like protein 2	SCYL2	1	0.7	1.3	1.8	1.6	2.8	1.04731	1.22338	0	0
Q4JI21_ICTPU	SEC11-like 1 (Fragment)		1	1	1	0.9	0.9	0.9	-0.152003	65535	0	0
W5UBH5_ICTPU	SEC23-interacting protein	Sec23ip	1	1	0.9	0.6	0.4	0.5	-0.95109	2.65913	-1	1
W5UE58_ICTPU	SNARE-associated protein Snapin	Snapin	1	2.7	1.1	1.8	1.4	1.9	0.0874628	0.0606767	0	0
W5UFC6_ICTPU	SPRY domain-containing protein 4	Spryd4	1	1.6	1.4	1.3	1.3	1.3	-0.0365259	0.0658511	0	0
W5UJQ8_ICTPU	SRSF protein kinase 1	SRPK1	1	0.9	1	1.3	1.2	1.2	0.351472	2.31761	0	0
W5UC18_ICTPU	SUMO-activating enzyme subunit 2	uba2	1	1.1	1.1	1	1.1	1	-0.0458037	0.285236	0	0
Q2EGP8_ICTPU	SWAP-70 protein isoform 4-like protein (Fragment)		1	1	0.9	0.8	0.8	0.8	-0.273018	2.12549	0	0
W5UKS1_ICTPU	SWI/SNF complex subunit SMARCC1	SMARCC1	1	0.9	1	1.1	1	1.1	0.142019	0.994856	0	0
W5U9I8_ICTPU	SWI/SNF complex subunit SMARCC2	SMARCC2	0.8	0.9	1	1.2	1.1	1.1	0.332575	1.60387	0	0
W5UKK2_ICTPU	Saccharopine dehydrogenase-like oxidoreductase	SCCPDH	1	1	0.9	0.9	0.8	0.9	-0.157541	0.994856	0	0
W5UB47_ICTPU	Cluster of Sarcoplasmic/endoplasmic reticulum calcium ATPase 3	ATP2A3	1	1.1	1	0.9	0.8	0.8	-0.31034	1.87826	0	0
W5U7R1_ICTPU	Sarcosine dehydrogenase, mitochondrial	SARDH	1	0.9	1	1.3	1.3	1.4	0.463947	2.83176	0	0
W5UES4_ICTPU	Sec1 family domain-containing protein 1	SCFD1	1	0.9	1	0.8	0.8	0.9	-0.214125	1.32403	0	0
W5UBM6_ICTPU	Sec1 family domain-containing protein 2	Scfd2	1	0.9	1	0.8	0.7	0.8	-0.334419	1.87826	0	0
E3TEM1_ICTPU	Sec13-like	SEC13	1	1.2	1	1.1	1.3	1.1	0.129283	0.457621	0	0
W5UKE3_ICTPU	Secernin-2	scrn2	1	0.9	0.6	0.8	0.7	1	0	0	0	0
W5U648_ICTPU	Secretory carrier-associated membrane protein 1	Scamp1	1	0.5	1.1	1.6	2.5	1.8	1.1822	1.53744	1	1
W5U865_ICTPU	Secretory carrier-associated membrane protein 2	SCAMP2	1	1	0.9	0.8	0.7	0.8	-0.334419	1.87826	0	0
W5UCR6_ICTPU	Secretory carrier-associated membrane protein 4	SCAMP4	1	1	0.7	0.8	0.9	0.8	-0.111031	0.250698	0	0
W5UQY1_ICTPU	Secretory phospholipase A2 receptor	PLA2R1	1	1.1	1.1	0.6	0.7	0.6	-0.752072	3.10907	-1	1
W5UEB4_ICTPU	Selenide, water dikinase 1	sephs1	1	1.4	1	1.3	1.1	1.2	0.0824622	0.173809	0	0
W5UBH0_ICTPU	Semaphorin-3aa	sema3aa	1	1.1	1.1	0.9	1	1	-0.142019	0.994856	0	0
E3TGJ9_ICTPU	Cluster of Sepiapterin reductase	SPRE	1.1	1	1.1	1.3	1.2	1	0.129283	0.457621	0	0
W5UHR2_ICTPU	Septin-5	2015-09-05	1	1	1	1.2	1.4	1.2	0.341037	1.79236	0	0
W5UKR0_ICTPU	Septin-6	2015-09-06	1	0.9	1	0.6	0.6	0.5	-0.770518	2.97569	-1	1
W5UTD9_ICTPU	Septin-9	2015-09-09	1	1.1	1	1.3	1.2	1.2	0.255257	1.87826	0	0
Q1WCD4_ICTPU	Serine hydroxymethyltransferase (Fragment)		1	1.1	1	0.7	0.8	0.8	-0.430634	2.31761	0	0
Q2HYP7_ICTPU	Serine hydroxymethyltransferase (Fragment)		1	0.9	1	0.9	0.9	0.9	-0.103093	0.935106	0	0
W5UBG4_ICTPU	Serine hydroxymethyltransferase	SHMT2	1	1.1	1	1.2	1.1	1.1	0.133267	0.994856	0	0
W5UA97_ICTPU	Cluster of Serine--tRNA ligase, cytoplasmic	Sars	1	0.9	0.9	0.8	0.9	0.9	-0.106915	0.637895	0	0
W5UTC9_ICTPU	Serine/arginine-rich splicing factor 2	SRSF2	1	1.1	1	0.9	0.8	0.9	-0.253757	1.6178	0	0
W5U7Q0_ICTPU	Serine/threonine-protein kinase 10	stk10	1	1	1	0.8	0.9	0.9	-0.206451	1.79236	0	0
E3TEI7_ICTPU	Cluster of Serine/threonine-protein kinase 25	STK25	1	1.4	1.1	1.3	1.3	1.2	0.118644	0.330121	0	0
W6A2P9_ICTPU	Serine/threonine-protein kinase MRCK alpha	CDC42BPA	1	0.9	0.9	0.4	0.5	0.5	-1	3.23328	-1	1
W5UGC5_ICTPU	Serine/threonine-protein kinase MRCK beta	Cdc42bpb	1	1.3	1	1.5	1.4	1.4	0.381871	1.46713	0	0
W5ULD0_ICTPU	Serine/threonine-protein kinase N2	pkn2	1	1.1	1	1.3	1.4	1.4	0.403356	2.67558	0	0
W5UM00_ICTPU	Serine/threonine-protein kinase PAK 2	PAK2	1	0.8	0.9	1.8	1.7	1.7	0.945552	3.6278	1	1
W5U5T9_ICTPU	Serine/threonine-protein kinase SMG1	Smg1	1	1.3	1.3	1.3	1.3	1.3	0.115477	0.427243	0	0
W5U5T4_ICTPU	Cluster of Serine/threonine-protein kinase TAO1	Taok1	1.1	1.6	1.4	1.2	1.2	1.1	-0.228269	0.600646	0	0
W5UAA4_ICTPU	Serine/threonine-protein kinase TAO2	taok2	1	1	1	1.2	1.3	1.2	0.302563	2.65913	0	0
W5UL53_ICTPU	Serine/threonine-protein kinase VRK1	vrk1	1	0.9	0.9	0.9	0.9	0.9	-0.0524674	0.427243	0	0
W5UE14_ICTPU	Serine/threonine-protein kinase mTOR	MTOR	1	0.9	0.7	1.1	1.3	1	0.387023	1.00305	0	0
W5U6S4_ICTPU	Serine/threonine-protein kinase/endoribonuclease IRE1	ERN1	1	1.1	1	1.2	1.1	0.9	0.0458037	0.129877	0	0
W5UID0_ICTPU	Serine/threonine-protein phosphatase 2A 55 kDa regulatory subunit B	ppp2r2d	1	1.1	0.9	1.1	1.1	1	0.0931094	0.427243	0	0
W5UHZ2_ICTPU	Cluster of Serine/threonine-protein phosphatase 2A 56 kDa regulatory subunit epsilon isoform	PPP2R5E	1	0.9	0.9	0.6	0.6	0.7	-0.559427	2.50507	0	0
W5UE59_ICTPU	Serine/threonine-protein phosphatase 2A 65 kDa regulatory subunit A beta isoform	PPP2R1B	1	1.1	1	0.8	0.7	0.6	-0.561879	2.12549	0	0
W5UHW3_ICTPU	Serine/threonine-protein phosphatase 2A regulatory subunit B'' subunit alpha	PPP2R3A	1	1.7	1.2	1.3	1.3	1.2	-0.0374747	0.0545175	0	0
E3TDW8_ICTPU	Serine/threonine-protein phosphatase 2a regulatory subunit b'	PTPA	1	1.1	1	2	2.1	1.9	0.952694	3.88097	1	1
W5U6Z8_ICTPU	Serine/threonine-protein phosphatase 4 regulatory subunit 1	PPP4R1	1	1.3	1.1	1	0.9	0.9	-0.280108	0.994856	0	0
W5UCB7_ICTPU	Serine/threonine-protein phosphatase 4 regulatory subunit 3	smek1	1	0.9	1	0.6	0.7	0.7	-0.536053	2.50507	0	0
E3TCW6_9TELE	Serine/threonine-protein phosphatase	PP2AB	1	1.2	0.9	1	0.7	0.9	-0.253757	0.59791	0	0
E3TCA7_9TELE	Serine/threonine-protein phosphatase	PP4CB	1	1	1	0.9	0.9	0.9	-0.152003	65535	0	0
W5UEL3_ICTPU	Serine/threonine-protein phosphatase	PPP3CC	1	0.9	1	1.7	2	1.8	0.923379	3.10907	1	1
W5ULM7_ICTPU	Serine/threonine-protein phosphatase	Ppp6c	1	1	1	0.6	0.6	0.6	-0.736966	65535	-1	1
W5ULR4_ICTPU	Cluster of Serine/threonine-protein phosphatase	ppp1cb	1	1.2	1	1.1	1	1	-0.0458037	0.168854	0	0
W5U748_ICTPU	Cluster of Serpin H1	SERPINH1	1	1.2	1	0.9	1	0.9	-0.192645	0.829304	0	0
W5U6W7_ICTPU	Serum deprivation-response protein	SDPR	1	0.9	1	1.1	1.2	1.2	0.271302	1.87826	0	0
W5U8P6_ICTPU	Sex hormone-binding globulin	Shbg	1	1.2	1.1	0.7	0.8	0.8	-0.520832	2.12549	0	0
W5U6N6_ICTPU	Short-chain dehydrogenase/reductase 3	Dhrs3	1	1.2	1.1	0.8	0.7	0.6	-0.652077	2.09421	-1	1
W5U8Z0_ICTPU	Short-chain dehydrogenase/reductase family 42E member 1	sdr42e1	1	1	1	0.8	0.8	0.6	-0.447459	1.79236	0	0
W5ULR8_ICTPU	Short-chain specific acyl-CoA dehydrogenase, mitochondrial	Acads	1	0.9	0.9	0.9	1	1	0.0506261	0.285236	0	0
E3TCP5_9TELE	Sialic acid synthase	SIAS	1	1.1	1.2	1.1	1	1	-0.0901978	0.427243	0	0
E3TBW0_9TELE	Sideroflexin-1	SFXN1	1	0.9	1	1.3	1.3	1.3	0.427421	3.25026	0	0
W5UEK2_ICTPU	Sideroflexin-2	SFXN2	0.9	0.9	0.9	0.7	0.6	0.6	-0.50696	2.87815	0	0
W5URZ4_ICTPU	Sideroflexin-4	Sfxn4	1	1.1	1.1	1.1	1.4	1.2	0.209453	0.818629	0	0
W5UCI9_ICTPU	Signal peptidase complex subunit 3	SPCS3	1	1.2	1.1	1.4	1.3	1.3	0.277534	1.60387	0	0
W5ULY4_ICTPU	Signal peptide peptidase-like 2A	Sppl2a	1	1.6	1.1	1.1	1.2	0.9	-0.209453	0.3346	0	0
E3TCF0_9TELE	Signal recognition particle 19 kDa protein	SRP19	1	0.8	1	0.9	0.9	1	0	0	0	0
E3TEX1_ICTPU	Signal recognition particle receptor subunit beta	SRPRB	1	0.9	0.9	0.8	1.1	0.9	3.33067e-16	7.71462e-16	0	0
W5UFT3_ICTPU	Signal recognition particle subunit SRP68	SRP68	1	1	0.9	1.2	1.2	1.2	0.311944	2.65913	0	0
W5UFU5_ICTPU	Signal transducer and activator of transcription	STAT5B	0.9	0.9	0.9	0.8	0.8	0.8	-0.169925	59.6423	0	0
W5UJB3_ICTPU	Signal transducer and activator of transcription	STAT6	1	1.4	1	0.9	0.9	1	-0.280108	0.658948	0	0
W5UMT5_ICTPU	Signal transducer and activator of transcription	Stat3	1	1	1.1	1.5	1.7	1.6	0.630766	2.97857	1	1
W5UKB8_ICTPU	Signal transducer and activator of transcription	Stat5b	1	0.8	0.9	0.7	0.6	0.7	-0.432959	1.60387	0	0
W5UCB1_ICTPU	Single-stranded DNA-binding protein	SSBP1	1	1	1.1	0.8	0.8	0.8	-0.369234	2.65913	0	0
W5UK92_ICTPU	Sister chromatid cohesion protein PDS5 A	pds5a	1	0.9	0.9	0.8	0.8	0.9	-0.163499	0.994856	0	0
W5U7Y4_ICTPU	Sjoegren syndrome nuclear autoantigen 1	SSNA1	1	0.8	0.9	1.3	1.4	1.3	0.567041	2.5391	0	0
E3TC54_9TELE	Small glutamine-rich tetratricopeptide repeat-containing protein alpha	SGTA	1	1.1	1	1.1	1.1	1.2	0.133267	0.994856	0	0
E3TDH7_9TELE	Small nuclear ribonucleoprotein e	RUXE									0	0
E3TBT8_9TELE	Small nuclear ribonucleoprotein g	RUXG	1	1.2	1	2	1.6	1.5	0.672425	1.71888	1	1
E3TDL3_9TELE	Small nuclear ribonucleoprotein sm d2	SMD2	1	0.9	0.9	1.3	1.4	1.4	0.550197	3.10907	0	0
E3TBP1_9TELE	Small nuclear ribonucleoprotein sm d3	SMD3	1	1	1	0.8	0.9	0.9	-0.206451	1.79236	0	0
R9XUY8_CLABA	Small nuclear ribonucleoprotein-associated protein	SNRPB	1	1.2	1.3	1	1.1	1.3	-0.0418202	0.0955647	0	0
E3TF94_ICTPU	Small ubiquitin-related modifier 2	SUMO2	1	1.2	1.1	1.2	1.6	1.1	0.241008	0.540812	0	0
W5UF50_ICTPU	Sn1-specific diacylglycerol lipase beta	DAGLB	1	0.8	0.9	0.7	0.7	0.7	-0.36257	1.58971	0	0
W5UIJ0_ICTPU	Sodium bicarbonate transporter-like protein 11	SLC4A11	1.1	1.1	1.2	0.8	0.7	0.8	-0.563901	2.83176	0	0
W5UGJ0_ICTPU	Sodium channel protein type 5 subunit alpha	Scn5a	1	1.2	1	1	1.3	1.1	0.0874628	0.23731	0	0
W5UF92_ICTPU	Sodium-driven chloride bicarbonate exchanger	SLC4A10	1	0.9	1	0.5	0.6	0.5	-0.857981	3.10907	-1	1
W5UC96_ICTPU	Sodium/hydrogen exchanger	SLC9A6	1	0.9	1	1	0.9	1	0	0	0	0
W5UML4_ICTPU	Cluster of Sodium/potassium-transporting ATPase subunit alpha-3	atp1a3	1	0.9	1	1.1	1	1.1	0.142019	0.994856	0	0
E3TF55_ICTPU	Cluster of Sodium/potassium-transporting ATPase subunit beta-233	AT233	1	0.9	0.9	0.8	0.8	0.8	-0.222392	1.79236	0	0
W5U6L4_ICTPU	Solute carrier family 12 member 1	Slc12a1	1	0.9	0.9	1	1	1	0.0995357	0.935106	0	0
W5U6U5_ICTPU	Solute carrier family 12 member 6	SLC12A6	1	1	1	1.1	1	0.9	0	0	0	0
W5UIV5_ICTPU	Solute carrier family 25 member 36-A	slc25a36a									0	0
W5UA77_ICTPU	Sortilin	sort1	1	1	1	0.7	0.7	0.8	-0.447459	2.87815	0	0
W5U6Z5_ICTPU	Sorting and assembly machinery component 50 B	samm50b	1	1.1	1.1	1	0.8	0.8	-0.29956	1.25932	0	0
W5U9M5_ICTPU	Sorting nexin-12	SNX12	1	0.9	0.9	1.1	1.1	1.2	0.280108	1.87826	0	0
W5UCT7_ICTPU	Sorting nexin-2	SNX2	1	0.8	0.9	0.7	0.7	0.7	-0.36257	1.58971	0	0
E3TDP2_ICTPU	Sorting nexin-3	SNX3	1	1.6	1.5	1.2	1.1	1	-0.313158	0.616218	0	0
W5ULJ2_ICTPU	Sorting nexin-4	Snx4	1	0.9	0.9	1	1	1.1	0.146841	0.994856	0	0
W5U928_ICTPU	Sorting nexin-6	SNX6	1	1.2	1.1	0.8	1	0.9	-0.289507	1.15191	0	0
W5UJH5_ICTPU	Sorting nexin-7	SNX7	1	1.1	0.9	0.5	0.5	0.5	-1	3.00962	-1	1
W5U6V0_ICTPU	Sorting nexin-8	SNX8	1	0.9	0.9	1	1.1	1	0.146841	0.994856	0	0
W5UQA5_ICTPU	Sperm surface protein Sp17	SPA17	1	0.9	0.9	1	1.1	0.9	0.0995357	0.427243	0	0
W5UKK1_ICTPU	Spermatid perinuclear RNA-binding protein	STRBP	1	1	0.8	1.6	1.5	1.4	0.684498	2.52051	1	1
W5UE01_ICTPU	Spermatogenesis-associated protein 20	SPATA20	1	1.1	1	0.8	0.7	0.9	-0.369234	1.60387	0	0
W5U5T7_ICTPU	Spermine synthase	SMS	1	1	1.2	0.7	0.8	0.7	-0.540568	1.95638	0	0
W5UA18_ICTPU	Sphingomyelin phosphodiesterase 2	Smpd2	1	1	1	1	0.9	0.9	-0.0995357	0.935106	0	0
W5UKX3_ICTPU	Spliceosome RNA helicase DDX39B	DDX39B	1	1.1	0.9	0.9	1	0.9	-0.0995357	0.427243	0	0
W5U7N2_ICTPU	Splicing factor 3B subunit 3	sf3b3									0	0
W5UKY2_ICTPU	Splicing factor 3B subunit 4	Sf3b4	1	0.9	1	0.8	0.8	0.9	-0.214125	1.32403	0	0
W5UL94_ICTPU	Splicing factor, proline-and glutamine-rich	SFPQ	1	0.8	0.8	0.9	1	1	0.157541	0.600646	0	0
W5UEU5_ICTPU	StAR-related lipid transfer protein 13	Stard13	1	0.9	1.1	0.7	0.7	0.8	-0.447459	1.79236	0	0
W5UBP3_ICTPU	Stabilin-1	Stab1	1	1	1	0.8	0.8	0.8	-0.321928	60.8464	0	0
E3TF65_ICTPU	Cluster of Stathmin	STMN1	1	0.8	1	1.3	1.3	1.4	0.514573	2.23503	0	0
CP17A_ICTPU	Steroid 17-alpha-hydroxylase/17,20 lyase	cyp17a1	1	1.3	1.1	0.8	0.8	0.7	-0.563901	1.75192	0	0
W5UD54_ICTPU	Sterol regulatory element-binding protein 2	srebf2	1	1.2	1.2	0.7	0.6	0.6	-0.839535	2.59002	-1	1
W5UAD0_ICTPU	Sterol regulatory element-binding protein cleavage-activating protein	SCAP	1	2.4	1.1	0.9	0.6	0.5	-1.16993	0.827715	0	0
W5UCC7_ICTPU	Sterol-4-alpha-carboxylate 3-dehydrogenase, decarboxylating	Nsdhl	1	1.2	1.2	1.2	1.3	1.3	0.160465	0.829304	0	0
W5U934_ICTPU	Store-operated calcium entry-associated regulatory factor	tmem66	1	1	1.1	1.2	1.1	1.1	0.133267	0.994856	0	0
W5U8N2_ICTPU	Storkhead-box protein 1	STOX1	1	1.1	1	1.8	1.8	1.8	0.800691	4.67421	1	1
W5U9G0_ICTPU	Cluster of Stress-70 protein, mitochondrial	HSPA9	0.9	1.1	0.9	1.1	1.2	1.2	0.271302	1.25932	0	0
W5U8L7_ICTPU	Striatin	STRN	1	0.9	1	1.7	1.6	1.7	0.785875	3.92168	1	1
W5U9P9_ICTPU	Stromal cell-derived factor 2	SDF2	1	1.1	1	0.6	0.7	0.6	-0.706269	2.97569	-1	1
W5UK56_ICTPU	Structural maintenance of chromosomes flexible hinge domain-containing protein 1	Smchd1	1	1	1	0.8	0.9	0.8	-0.263034	2.12549	0	0
W5UIL9_ICTPU	Structural maintenance of chromosomes protein 3	Smc3	1	1.2	1.1	1.4	1.3	1.4	0.313158	1.79236	0	0
W5U8G9_ICTPU	Succinyl-CoA ligase [ADP-forming] subunit beta, mitochondrial	SUCLA2	1	0.9	1	0.9	0.9	1	-0.0506261	0.285236	0	0
W5UCF4_ICTPU	Succinyl-CoA:3-ketoacid-coenzyme A transferase	Oxct1	1	1.1	1	1.4	1.3	1.3	0.367732	2.50507	0	0
Q1WA65_ICTPU	Sulfide dehydrogenase-like isoform-like (Fragment)		1	1.1	1	1.1	1.1	1.1	0.0901978	0.935106	0	0
E3TBP6_9TELE	Sumo-activating enzyme subunit 1	SAE1	1	1.1	1.4	3.1	3	3.5	1.45568	3.32621	1	1
E3TG80_ICTPU	Sumo-conjugating enzyme ubc9	UBC9	1	0.9	1	0.6	0.7	0.6	-0.610053	2.67558	-1	1
Q4JI00_ICTPU	Cluster of Superoxide dismutase (Fragment)		0.7	0.9	1.1	1.6	1.7	1.7	0.888969	2.50887	1	1
E3TBQ4_9TELE	Cluster of Superoxide dismutase [Cu-Zn]	SODC	1	1	1	1.1	1	1	0.0473057	0.427243	0	0
W5UEB9_ICTPU	Suppressor of tumorigenicity 14 protein	ST14	1	1.8	1.3	1.1	0.9	1	-0.450661	0.69498	0	0
E3TDB7_9TELE	Cluster of Surfeit locus protein 1	SURF1	0.9	1	1	0.9	0.9	0.7	-0.214125	0.829304	0	0
Q1WA62_ICTPU	Surfeit protein 4 (Fragment)		1	1.2	1.1	1.9	2.2	2	0.886343	3.04654	1	1
W5UBW0_ICTPU	Sushi domain-containing protein 2	Susd2	1	0.9	0.9	1.2	1.3	1.3	0.440573	2.67558	0	0
W5U6I2_ICTPU	Symplekin	SYMPK	0.9	1	1	0.9	1	0.9	-0.0506261	0.285236	0	0
W5UAD2_ICTPU	Synaptophysin-like protein 1	Sypl1	1	0.9	1	0.7	0.7	0.6	-0.536053	2.50507	0	0
W5U6L9_ICTPU	Synaptophysin-like protein 1	Sypl1	1	1	0.9	0.7	0.6	0.6	-0.610053	2.67558	-1	1
W5U5J9_ICTPU	Synembryn-B	ric8b	1.1	1	1.1	1.7	1.7	1.7	0.672425	4.34484	1	1
E3TD31_9TELE	Syntaxin-18	STX18	1	0.9	1	0.8	0.8	0.9	-0.214125	1.32403	0	0
W5UFE7_ICTPU	Syntaxin-2	STX2	1	1	1	1	1	0.9	-0.0489096	0.427243	0	0
W5U5L7_ICTPU	Syntaxin-4	STX4	1	1.2	1.1	1.8	1.9	1.9	0.762961	3.48622	1	1
W5UC63_ICTPU	Syntaxin-5	STX5	1	0.9	1	0.5	0.5	0.5	-0.95109	3.82099	-1	1
W5U6F3_ICTPU	Syntaxin-7	Stx7	1	0.8	1	1.1	1	1	0.146841	0.600646	0	0
W5URZ8_ICTPU	Syntaxin-8	STX8	1	1.1	1	1.1	1	1	0	0	0	0
E3TFN9_ICTPU	Syntenin-1	SDCB1	1	0.9	1	1	1	1	0.0489096	0.427243	0	0
W5UFJ0_ICTPU	Cluster of T-complex protein 1 subunit beta	Cct2	1	1	1	1	1.1	1	0.0473057	0.427243	0	0
W5ULH6_ICTPU	T-complex protein 1 subunit theta	CCT8	1	1.6	1.7	1.9	1.4	1.8	0.246161	0.427243	0	0
W5U8K1_ICTPU	T-complex protein 1 subunit zeta	CCT6A	0.9	0.8	0.9	1	0.9	1	0.157541	0.994856	0	0
W5UEM2_ICTPU	TATA-binding protein-associated factor 172	BTAF1	1	1	1	0.6	0.6	0.6	-0.736966	65535	-1	1
W5U691_ICTPU	THO complex subunit 3	Thoc3	1	1	1	1.1	1	1.1	0.0931094	0.935106	0	0
W5UCI2_ICTPU	THO complex subunit 6	thoc6	1	1.1	0.9	1.2	1.3	1.2	0.302563	1.60387	0	0
W5UGF7_ICTPU	THUMP domain-containing protein 3	THUMPD3	1.1	1.1	1.1	0.9	1.2	0.9	-0.137504	0.427243	0	0
F8STK4_ICTPU	TLR8-1		1	1	1	0.7	0.7	0.7	-0.514573	61.5508	0	0
W5U9B8_ICTPU	Target of rapamycin complex subunit lst8	mlst8	1	0.8	0.9	1.1	1.2	1.1	0.332575	1.60387	0	0
W5UEJ5_ICTPU	Telomere-associated protein RIF1	RIF1	1	1.1	1.1	1.4	1.3	1.4	0.357552	2.50507	0	0
D1M7K4_ICTPU	Tetraspanin 7 integral membrane protein	TSPAN7	1	1	1	0.9	0.9	1	-0.0995357	0.935106	0	0
E3TFB9_ICTPU	Tetraspanin-14	TSN14	1	1	1	1	1	0.9	-0.0489096	0.427243	0	0
W5UJU4_ICTPU	Tetratricopeptide repeat protein 19, mitochondrial	ttc19	1	1	1.1	1.1	1	1	0	0	0	0
W5UL56_ICTPU	Tetratricopeptide repeat protein 27	TTC27	0.8	1	1.1	0.8	0.9	0.8	-0.214125	0.637895	0	0
W5U5J0_ICTPU	Tetratricopeptide repeat protein 37	TTC37	1	0.9	1	0.7	0.8	0.7	-0.398549	2.10999	0	0
W5U743_ICTPU	Tetratricopeptide repeat protein 38	ttc38	1	0.9	1	0.7	0.8	0.7	-0.398549	2.10999	0	0
E3TGP8_ICTPU	Tetratricopeptide repeat protein 9c	TTC9C	1	0.9	1.1	1.2	1.1	1.3	0.263034	1.15191	0	0
E3TEG3_ICTPU	Thiamin pyrophosphokinase 1	TPK1	1	0.8	0.9	1.2	1.1	1.2	0.374396	1.79236	0	0
W5UM84_ICTPU	Thioredoxin domain-containing protein 12	TXNDC12	0.9	0.9	1	1	1.1	1	0.146841	0.994856	0	0
E3TE46_ICTPU	Cluster of Thioredoxin-like protein 1	TXNL1	1	1.1	1	0.8	0.8	0.8	-0.369234	2.65913	0	0
E3TCF4_9TELE	Tho complex subunit 7-like protein	THOC7	1.1	1	1.1	0.4	0.4	0.4	-1.41504	4.43317	-1	1
W5UC58_ICTPU	Threonylcarbamoyladenosine tRNA methylthiotransferase	cdkal1	0.9	0.9	1	1.7	1.9	1.8	0.947533	3.69456	1	1
W5UAP8_ICTPU	Thyroid receptor-interacting protein 11	TRIP11									0	0
Q6QMG1_ICTPU	Thyroid stimulating hormone receptor		1	1.3	1.1	1.2	1.5	1.1	0.160465	0.37505	0	0
W5UID4_ICTPU	Tight junction protein ZO-2	Tjp2	1	1	1	1.2	1.1	1.2	0.222392	2.12549	0	0
W5U8Z4_ICTPU	Tissue alpha-L-fucosidase	FUCA1	1	1	1	1.1	1.6	1.2	0.378512	0.917201	0	0
W5UEN9_ICTPU	Torsin-3A	TOR3A	1	1	1.1	1.1	1.3	1	0.133267	0.457621	0	0
E3TDB3_9TELE	Tp53-regulated inhibitor of apoptosis 1	TRIA1	1	0.8	1	0.7	0.6	0.7	-0.485427	1.63423	0	0
W6A3H8_ICTPU	Trafficking protein particle complex subunit 11	trappc11	1	1	1	0.8	0.8	0.8	-0.321928	60.8464	0	0
W5UJQ4_ICTPU	Trafficking protein particle complex subunit 12	Trappc12	1	1.1	1	1.1	1	1	0	0	0	0
E3TCQ3_9TELE	Trafficking protein particle complex subunit 2	TPPC2	1	1.3	1	1	1	1.1	-0.0901978	0.250698	0	0
E3TF48_ICTPU	Trafficking protein particle complex subunit 3	TPPC3	1	1	1.1	0.7	0.7	0.7	-0.561879	3.25026	0	0
E3TEP7_ICTPU	Trafficking protein particle complex subunit 4	TPPC4	1.1	1.5	1.2	0.4	0.4	0.5	-1.54749	2.58358	-1	1
W6AC90_ICTPU	Trafficking protein particle complex subunit 8	TRAPPC8	1	1.2	1.1	1.3	1.4	1.2	0.241008	1.15191	0	0
E3TCA6_9TELE	Trans-12-dihydrobenzene-12-diol dehydrogenase	DHDH	1	1	1	0.8	0.8	0.8	-0.321928	60.8464	0	0
Q2HYK7_ICTPU	Trans-2-enoyl-CoA reductase (Fragment)		1	1	1.1	1.4	1.5	1.5	0.505235	3.10907	0	0
E3TCR2_9TELE	Trans-23-enoyl-CoA reductase	TECR	1	0.9	0.9	0.7	0.7	0.7	-0.415037	2.65913	0	0
E3TEN7_ICTPU	Transaldolase	TALDO	1	0.9	1	1.3	1.3	1.4	0.463947	2.83176	0	0
W5U7Y6_ICTPU	Transcription activator BRG1	SMARCA4	1	1.8	1	0.8	0.6	0.6	-0.925999	1.02481	0	0
E3TCG6_9TELE	Transcription elongation factor b polypeptide 1	ELOC	1	1	1	0.5	0.6	0.6	-0.819428	3.69456	-1	1
E3TDQ7_ICTPU	Transcription elongation factor b polypeptide 2	ELOB	1	1.1	0.9	1	1.3	1.1	0.180572	0.561336	0	0
W5URE2_ICTPU	Transcription factor A, mitochondrial	TFAM	1	0.9	1	0.9	0.9	0.9	-0.103093	0.935106	0	0
W5ULX2_ICTPU	Transcription factor BTF3	Btf3									0	0
W5UE81_ICTPU	Transcription factor MafK	Mafk	1	1	0.9	1	0.8	0.9	-0.103093	0.427243	0	0
V5RLP3_ICTPU	Transcription factor NfKB p65 subunit		1	1.2	1	1	1	1	-0.0931094	0.427243	0	0
E3TDF4_9TELE	Transcription factor btf3-like protein 4	BT3L4	1	0.9	0.9	1.7	1.8	1.9	0.947533	3.69456	1	1
W5UAA2_ICTPU	Transcription initiation factor TFIID subunit 10	TAF10	1	1	1.1	1.2	1.1	1.1	0.133267	0.994856	0	0
W5UAZ6_ICTPU	Transcriptional activator protein Pur-alpha	Pura	1	1	0.8	1.4	1.6	1.6	0.716207	2.50507	1	1
C9W3Q0_ICTPU	Transferrin		1	1.1	1	1	0.9	0.9	-0.146841	0.994856	0	0
E2GIJ5_TACFU	Transferrin		1	1.2	1.1	1.2	1.1	1	-3.20343e-16	8.67895e-16	0	0
W5US45_ICTPU	Transferrin receptor protein 1	TFRC	0.8	2	1.5	1.7	1.1	0.9	-0.216811	0.179827	0	0
W5UHQ2_ICTPU	Transforming growth factor beta-1	tgfb1	1	0.9	1.1	0.9	0.9	0.9	-0.152003	0.800512	0	0
W5U9P7_ICTPU	Transforming protein RhoA	Rhoa	1.1	1.2	1.1	0.8	0.8	0.8	-0.5025	3.25026	0	0
E3TD27_9TELE	Transgelin	TAGL	1	1.9	1.6	1.2	0.9	1.3	-0.40439	0.559738	0	0
W5UCE9_ICTPU	Transitional endoplasmic reticulum ATPase	vcp	1	0.9	0.8	1.1	1.2	1.1	0.332575	1.60387	0	0
W5UDD2_ICTPU	Transketolase	TKT	1	0.8	1	1.4	1	1.3	0.402098	1.02481	0	0
W5UIT7_ICTPU	Translation factor guf1, mitochondrial	GUF1	1	0.8	0.8	0.8	0.6	0.6	-0.378512	0.994856	0	0
W5UJV8_ICTPU	Translation initiation factor IF-3, mitochondrial	Mtif3	1	1	1	1	1.1	0.9	0	0	0	0
W5UIE1_ICTPU	Translation initiation factor eIF-2B subunit beta	eif2b2	1	0.9	1	0.9	0.9	0.9	-0.103093	0.935106	0	0
E3TGM6_ICTPU	Cluster of Translation initiation factor eif-2b subunit alpha	EI2BA	1	1.1	1	0.7	0.7	0.7	-0.561879	3.25026	0	0
W6A2P0_ICTPU	Translational activator GCN1	GCN1L1	1	1.1	1.1	0.8	0.9	0.8	-0.356144	2.10999	0	0
W5UM99_ICTPU	Cluster of Translationally-controlled tumor protein	tpt1	1	0.9	0.9	1	0.9	1	0.0506261	0.285236	0	0
Q2EGQ2_ICTPU	Translocase of outer mitochondrial membrane 34 (Fragment)		1	1.1	1	1.1	1.5	1.1	0.255257	0.658948	0	0
W5UAT2_ICTPU	Translocation protein SEC63	Sec63	1	0.9	1	0.9	0.9	0.9	-0.103093	0.935106	0	0
Q4JI32_ICTPU	Translocon-associated protein alpha (Fragment)		1	1	1.1	1.2	1.3	1.3	0.293731	2.10999	0	0
E3TDV5_ICTPU	Translocon-associated protein subunit gamma	SSRG	1	0.9	0.9	1.2	1.2	1.2	0.36257	2.87815	0	0
W5UCV6_ICTPU	Transmembrane and TPR repeat-containing protein 3	TMTC3	1	0.9	1	1	0.9	0.9	-0.0506261	0.285236	0	0
W5UEU3_ICTPU	Transmembrane and coiled-coil domains protein 1	Tmco1	1	1.8	1.3	1.2	1.3	1.1	-0.187627	0.278823	0	0
W5UB03_ICTPU	Transmembrane and ubiquitin-like domain-containing protein 1	tmub1	1	2.2	1.3	1.8	1.3	1.4	0	0	0	0
E3TBQ7_9TELE	Transmembrane emp24 domain-containing protein 10	TMEDA	1	1	1.1	1.2	1.3	1.3	0.293731	2.10999	0	0
W5USV7_ICTPU	Transmembrane emp24 domain-containing protein 5	TMED5	1	1.1	1	1.1	1	1	0	0	0	0
W5USZ5_ICTPU	Transmembrane emp24 domain-containing protein 7	Tmed7	1	1.1	1	0.5	0.6	0.5	-0.954196	3.34946	-1	1
E3TFK9_ICTPU	Transmembrane protein 106b	T106B	1	1	1	0.8	0.8	0.8	-0.321928	60.8464	0	0
E3TGQ9_ICTPU	Transmembrane protein 111	TM111	1	1	1	0.5	0.5	0.5	-1	65535	-1	1
W5ULK3_ICTPU	Transmembrane protein 120A	tmem120a	1	0.9	1	1.4	1.4	1.4	0.534336	3.69456	0	0
E3TGJ4_ICTPU	Transmembrane protein 120b	T120B	1	1	1.1	1	0.9	0.9	-0.146841	0.994856	0	0
W5UC67_ICTPU	Transmembrane protein 131	Tmem131	1	1	1.1	0.7	0.6	0.7	-0.632268	2.83176	-1	1
W5U891_ICTPU	Transmembrane protein 135	TMEM135	1	0.8	0.9	0.4	0.4	0.3	-1.29546	2.87815	-1	1
E3TEU4_ICTPU	Transmembrane protein 147	TM147	1	0.9	0.9	0.6	0.7	0.7	-0.485427	2.31761	0	0
Q2HYM9_ICTPU	Transmembrane protein 16E (Fragment)		0.9	1.1	1.1	1.3	1.5	1.2	0.367732	1.27296	0	0
E3TEH6_ICTPU	Transmembrane protein 177	TM177	1	1	1	1.2	1.4	1.3	0.378512	2.18486	0	0
W5UB57_ICTPU	Transmembrane protein 2	tmem2	1	1.1	1	1.1	1.1	1	0.0458037	0.285236	0	0
E3TEE6_ICTPU	Transmembrane protein 33	TMM33	1	0.9	1	1	1	1	0.0489096	0.427243	0	0
E3TCY3_9TELE	Transmembrane protein 41a-a	T41AA	1	1	1	0.7	0.7	0.8	-0.447459	2.87815	0	0
W5UH99_ICTPU	Transmembrane protein 68	TMEM68	1	1	1	0.8	1	0.8	-0.206451	0.935106	0	0
E3TF67_ICTPU	Transmembrane protein c3orf1-like protein	CC001	1	1	1	0.7	0.7	0.6	-0.584963	3.25026	-1	1
E3TFX8_ICTPU	Transmembrane protein c9orf46	CI046	1	1.1	1.1	0.7	0.7	0.6	-0.678072	2.97569	-1	1
W5U9N2_ICTPU	Transportin-2	Tnpo2	1	1	0.9	1.1	1.1	1.1	0.186413	1.79236	0	0
W5UMM5_ICTPU	Tricarboxylate transport protein, mitochondrial	SLC25A1	1.1	1.5	1.3	1.3	1.1	1.2	-0.115477	0.317118	0	0
W5U8V3_ICTPU	Trifunctional enzyme subunit beta, mitochondrial	HADHB	1	1	1	0.8	0.9	1.1	-0.0995357	0.308241	0	0
S5UM03_CLABA	Trifunctional purine biosynthetic protein adenosine-3 (Fragment)		1	1.1	0.9	0.8	0.7	0.8	-0.383329	1.60387	0	0
W5UT61_ICTPU	Trimethyllysine dioxygenase, mitochondrial	TMLHE	1	0.9	1	0.4	0.4	0.4	-1.27302	4.1536	-1	1
E3TEQ7_ICTPU	Triosephosphate isomerase	TPIS	1	1	1	1.1	1	1.1	0.0931094	0.935106	0	0
E3TDT9_ICTPU	Cluster of Triosephosphate isomerase	TPISB	1	1	1	0.7	0.7	0.7	-0.514573	61.5508	0	0
W5ULN7_ICTPU	Tropomodulin-2	TMOD2	1	1.1	1.1	1	1.2	1.1	0.0443941	0.191566	0	0
Q2I189_ICTPU	Tropomyosin 3 (Fragment)		1	1.1	1.1	0.9	1	1.1	-0.0931094	0.427243	0	0
E3TFQ0_ICTPU	Cluster of Tropomyosin alpha-1 chain	TPM1	1	1	1	0.9	0.8	0.8	-0.263034	2.12549	0	0
W5UML0_ICTPU	Tropomyosin alpha-3 chain	Tpm3	1	1.1	1	0.9	0.9	0.9	-0.199309	1.79236	0	0
W5UK05_ICTPU	Tryptophan--tRNA ligase, cytoplasmic	WARS	1	0.9	1.1	0.5	0.6	0.4	-1	2.44343	-1	1
Q1WCH6_ICTPU	Tubulin alpha 6 (Fragment)		1	1	1.2	1.3	1.3	1.4	0.321928	1.63423	0	0
W5ULL4_ICTPU	Cluster of Tubulin alpha chain	tuba	1	0.8	1	0.7	0.7	0.7	-0.415037	1.60387	0	0
W5UL31_ICTPU	Cluster of Tubulin beta-1 chain	TBB1	1	1.4	1.1	0.8	0.8	0.7	-0.605721	1.48575	-1	1
W5ULA3_ICTPU	Tubulin gamma chain	TUBG1	1	1.2	1	1.1	1.1	1	0	0	0	0
W5UIS4_ICTPU	Tubulin polymerization-promoting protein family member 3	TPPP3	1	0.9	1	0.6	0.6	0.7	-0.610053	2.67558	-1	1
W5UAE9_ICTPU	Tubulin--tyrosine ligase-like protein 12	Ttll12	1	2.8	3.4	1	1.1	0.9	-1.26303	0.902892	0	0
E3TE39_ICTPU	Tubulin-folding cofactor b	TBCB	1	1	1.1	0.4	0.4	0.5	-1.25376	3.65854	-1	1
W5UIB1_ICTPU	Tubulin-specific chaperone D	Tbcd	1	1	1.2	0.9	0.9	0.6	-0.415037	1.04223	0	0
E3TCY0_9TELE	Tubulin-specific chaperone a	TBCA	1	1	0.9	1	1.1	1	0.0962153	0.637895	0	0
W5ULP0_ICTPU	Cluster of Tumor protein D54	TPD52L2	1	1	1	1.2	1.3	1.2	0.302563	2.65913	0	0
E3TFC3_ICTPU	Tumor protein d52	TPD52	1	1.1	1.1	1.5	2	1.5	0.643856	1.61567	1	1
W5U6K6_ICTPU	Cluster of Tumor susceptibility gene 101 protein	Tsg101	1	0.9	1	0.8	0.8	0.9	-0.214125	1.32403	0	0
E3TFU0_ICTPU	Twinfilin-1	TWF1	1	0.9	0.9	0.8	0.8	0.9	-0.163499	0.994856	0	0
Q4JI34_ICTPU	Type II keratin (Fragment)		1	0.9	0.9	0.7	0.7	0.7	-0.415037	2.65913	0	0
Q207N5_ICTPU	Tyrosine 3-monooxygenase/tryptophan 5-monooxygenase activation protein beta polypeptide-like (Fragment)		1	2	1.2	1.9	2	1.5	0.36257	0.513472	0	0
W5UEJ7_ICTPU	Tyrosine--tRNA ligase, cytoplasmic	yars	1	0.9	0.9	1.2	1.1	1.2	0.321928	2.10999	0	0
W5UJ19_ICTPU	Tyrosine-protein kinase	Jak2	1	1	0.9	0.8	0.8	0.8	-0.273018	2.12549	0	0
W5UAB0_ICTPU	Tyrosine-protein kinase receptor	IGF1R	1	1.2	1	1	1	0.9	-0.142019	0.600646	0	0
W5UHH9_ICTPU	Tyrosine-protein kinase receptor	Igf1r	1	0.9	1	0.7	0.7	0.7	-0.465664	2.87815	0	0
W5UFE0_ICTPU	Tyrosine-protein kinase receptor UFO	AXL	1	0.9	1	0.8	0.8	0.9	-0.214125	1.32403	0	0
W5UCR9_ICTPU	Tyrosine-protein phosphatase non-receptor type	PTPN6	1	1.4	1.4	1	1.1	1.4	-0.118644	0.216691	0	0
W5U982_ICTPU	U1 small nuclear ribonucleoprotein A	snrpa	1	1.9	1.2	1.1	1.2	1	-0.313158	0.405467	0	0
W5U944_ICTPU	U1 small nuclear ribonucleoprotein C	snrpc	1	0.9	1	1.2	1.2	1.2	0.311944	2.65913	0	0
E3TC33_9TELE	U2 small nuclear ribonucleoprotein a'	RU2A	1	0.9	1.1	1	0.6	0.6	-0.447459	0.852765	0	0
E3TDA2_9TELE	U2 small nuclear ribonucleoprotein b''	RU2B	1	0.9	0.9	1.4	1.4	1.5	0.61891	3.34946	1	1
W5UKY7_ICTPU	U4/U6 small nuclear ribonucleoprotein Prp31	prpf31	1	1	1.1	1	1	0.9	-0.0962153	0.637895	0	0
E3TCP9_9TELE	U5 small nuclear ribonucleoprotein 40 kDa protein	SNR40	1	1	1	0.6	0.6	0.6	-0.736966	65535	-1	1
W5U936_ICTPU	U6 snRNA-associated Sm-like protein LSm1	LSM1	1	1.2	1.1	0.7	0.8	0.7	-0.584963	2.27343	-1	1
W5UFL1_ICTPU	U6 snRNA-associated Sm-like protein LSm4	Lsm4	1	1.2	1	1.2	1.2	1.2	0.169925	0.935106	0	0
E3TF96_ICTPU	U6 snRNA-associated sm-like protein lsm2	LSM2	1	0.9	1	1.3	1.3	1.5	0.499571	2.23503	0	0
E3TFI6_ICTPU	U6 snRNA-associated sm-like protein lsm7	LSM7	1	0.9	1	0.9	0.8	0.9	-0.157541	0.994856	0	0
W5U871_ICTPU	UBX domain-containing protein 4	UBXN4	1	0.9	1	1.7	1.6	1.7	0.785875	3.92168	1	1
Q1WCC8_ICTPU	UDP-N-acteylglucosamine pyrophosphorylase 1 (Fragment)										0	0
W5URS9_ICTPU	UDP-glucose:glycoprotein glucosyltransferase 1	UGGT1	1	1	1.1	1.5	1.3	1.6	0.505235	1.99741	0	0
W5UKB2_ICTPU	UNC93-like protein MFSD11	MFSD11	1	0.7	0.9	1	1.3	1	0.343954	0.809623	0	0
W5UAQ6_ICTPU	Cluster of UTP--glucose-1-phosphate uridylyltransferase	UGP2	1	1.7	1.6	1.1	1.1	0.9	-0.472068	0.809816	0	0
W5UJN7_ICTPU	Ubiquilin-4	Ubqln4	1	1.2	1.1	0.7	0.7	0.7	-0.652077	2.64237	-1	1
E3TGQ5_ICTPU	Cluster of Ubiquinol-cytochrome c reductase complex chaperone cbp3-like protein	UQCC	1	0.9	0.9	0.6	0.7	0.6	-0.559427	2.50507	0	0
W5UJS0_ICTPU	Ubiquinone biosynthesis protein COQ7	COQ7	1	0.9	1	0.9	0.9	0.9	-0.103093	0.935106	0	0
Q4JHZ2_ICTPU	Ubiquitin C-terminal hydrolase (Fragment)		1	0.8	1	1.2	0.9	1.1	0.192645	0.531274	0	0
W6A3I1_ICTPU	Ubiquitin carboxyl-terminal hydrolase 48	USP48	1	1	1.3	0.9	1	1.1	-0.137504	0.36118	0	0
W5U6X3_ICTPU	Ubiquitin carboxyl-terminal hydrolase	USP10	1	0.9	1	1.3	1.3	1.4	0.463947	2.83176	0	0
W5UCI6_ICTPU	Ubiquitin carboxyl-terminal hydrolase	USP14	1	0.9	1	0.7	0.7	0.7	-0.465664	2.87815	0	0
W5UC16_ICTPU	Ubiquitin carboxyl-terminal hydrolase	USP25	1	1	1	1.3	1.4	1.3	0.415037	3.25026	0	0
W5UF43_ICTPU	Ubiquitin carboxyl-terminal hydrolase	USP38	1	1.3	1	1.6	1.5	1.4	0.447459	1.58971	0	0
W5UA47_ICTPU	Ubiquitin carboxyl-terminal hydrolase	USP9X	1	1.1	0.9	0.9	1	0.9	-0.0995357	0.427243	0	0
W5U939_ICTPU	Ubiquitin carboxyl-terminal hydrolase isozyme L1	Uchl1	1	0.9	1	0.7	0.7	0.8	-0.398549	2.10999	0	0
W5UR51_ICTPU	Ubiquitin conjugation factor E4 A	UBE4A	1	1	1	1	0.9	1.1	0	0	0	0
W5U9U8_ICTPU	Ubiquitin conjugation factor E4 B	Ube4b	1	1.2	1	1.2	1.2	1.1	0.129283	0.600646	0	0
E3TC45_9TELE	Ubiquitin thioesterase otub1	OTUB1	1	1.3	1	0.8	0.6	0.8	-0.584963	1.42026	0	0
RS27A_ICTPU	Ubiquitin-40S ribosomal protein S27a	rps27a	1	1	1	0.5	0.6	0.6	-0.819428	3.69456	-1	1
W5UIS0_ICTPU	Ubiquitin-conjugating enzyme E2 D4	UBE2D4	0.8	1.8	1.1	2	1.6	1.6	0.490986	0.701924	0	0
W5U9G5_ICTPU	Ubiquitin-conjugating enzyme E2 K	Ube2k	1	1	1	1.1	1	1	0.0473057	0.427243	0	0
W5UDQ9_ICTPU	Ubiquitin-conjugating enzyme E2 R1	CDC34	1	0.9	1.1	0.5	0.6	0.5	-0.906891	2.65913	-1	1
W5UAP7_ICTPU	Cluster of Ubiquitin-conjugating enzyme E2 variant 2	ube2v2	1	0.9	0.9	0.9	0.9	0.9	-0.0524674	0.427243	0	0
E3TCD6_9TELE	Ubiquitin-conjugating enzyme e2 g2	UB2G2	1	1.1	0.9	1	1	1	0	0	0	0
E3TDH6_9TELE	Ubiquitin-conjugating enzyme e2 l3	UB2L3	1	0.8	1	0.8	0.7	0.8	-0.283793	1.05056	0	0
E3TC53_9TELE	Ubiquitin-conjugating enzyme e2 n	UBE2N	1	1	1	0.4	0.4	0.4	-1.32193	63.959	-1	1
E3TEQ6_ICTPU	Ubiquitin-fold modifier 1	UFM1	1	1	1	1.2	1.2	1.2	0.263034	65535	0	0
W5U8C5_ICTPU	Ubiquitin-like modifier-activating enzyme 5	UBA5	1	1.5	1.6	2.6	2.7	2.9	1	2.57619	1	1
W5UJW1_ICTPU	Ubiquitin-like protein 7	Ubl7	1	0.8	0.8	1.5	1.5	1.5	0.791413	3.16416	1	1
E3TC76_9TELE	Uncharacterized protein c11orf73-like protein	CK073	1	0.9	1	1.3	1.3	1.4	0.463947	2.83176	0	0
E3TDP1_ICTPU	Uncharacterized protein c6orf125	CF125	1	1	1	0.6	0.7	0.7	-0.584963	3.25026	-1	1
W5UJQ5_ICTPU	Unconventional myosin-Ib	Myo1b	1	1	1	0.8	0.8	0.8	-0.321928	60.8464	0	0
W5UJZ5_ICTPU	Unconventional myosin-Ic	MYO1C	1	1	1	1.1	0.7	0.8	-0.206451	0.482197	0	0
W5UBY2_ICTPU	Unconventional myosin-Ic	myo1c	1	1.2	1.1	0.9	0.8	0.9	-0.343954	1.60387	0	0
W5U6H9_ICTPU	Unconventional myosin-VIIa	Myo7a	1	0.9	1.1	1.7	1.6	1.7	0.736966	3.25026	1	1
W5UFB0_ICTPU	Unconventional myosin-Va	MYO5A	1	0.8	1	0.9	0.9	0.9	-0.0524674	0.191566	0	0
W5UJG1_ICTPU	Unconventional myosin-XVIIIa	MYO18A	1	0.9	1	0.5	0.5	0.5	-0.95109	3.82099	-1	1
E3TET7_ICTPU	Upf0389 protein fam162b	F162B									0	0
E3TEC3_ICTPU	Upf0414 transmembrane protein c20orf30-like protein	CT030	1	0.9	0.9	0.8	0.9	0.9	-0.106915	0.637895	0	0
E3TCJ3_9TELE	Upf0468 protein c16orf80-like protein	CP080	1	1.1	1	2.8	2.7	2.9	1.43812	4.91894	1	1
E3TEL8_ICTPU	Upf0552 protein c15orf38-like protein	CO038	1	1.8	1.4	1.2	1.1	1.1	-0.304855	0.49914	0	0
E3TFL2_ICTPU	Upf0568 protein c14orf166-like protein	CN166	1	1.1	1	0.8	0.8	0.8	-0.369234	2.65913	0	0
E3TCM3_9TELE	Upf0669 protein c6orf120-like protein	CF120	1	0.9	1	1	1	1	0.0489096	0.427243	0	0
W5U7X6_ICTPU	Uridine 5'-monophosphate synthase	UMPS	1	1	1	1	0.9	1	-0.0489096	0.427243	0	0
E3TCF5_9TELE	Uroporphyrinogen decarboxylase	DCUP	1	1.1	0.9	0.7	0.4	0.6	-0.819428	1.83207	-1	1
W5UKE9_ICTPU	V-type proton ATPase 116 kDa subunit a isoform 1	Atp6v0a1	1	1	1	0.8	0.9	0.9	-0.206451	1.79236	0	0
W5U926_ICTPU	Cluster of V-type proton ATPase subunit B, brain isoform	ATP6V1B2	1	1.1	1.1	0.7	0.7	0.8	-0.540568	2.67558	0	0
W5UCB0_ICTPU	V-type proton ATPase subunit C 1-A	atp6v1c1a	1	2	1.1	1.9	1.3	1.1	0.0687128	0.0578484	0	0
W5U9Q1_ICTPU	V-type proton ATPase subunit F	ATP6V1F	1	1	1	0.4	0.4	0.4	-1.32193	63.959	-1	1
W5UDR4_ICTPU	V-type proton ATPase subunit G 1	ATP6V1G1	0.9	0.8	0.8	0.8	0.9	0.9	0.0565835	0.285236	0	0
W5U700_ICTPU	V-type proton ATPase subunit S1	ATP6AP1	1	1.1	1	1.8	2.7	1.8	1.02308	1.61713	1	1
W5U6P3_ICTPU	V-type proton ATPase subunit S1	ATP6AP1	1	0.7	1	1.1	1.1	0.9	0.199309	0.482197	0	0
W5U9E5_ICTPU	V-type proton ATPase subunit d 1	atp6v0d1	1	1	1.1	1	1	1	-0.0473057	0.427243	0	0
E3TE71_ICTPU	Cluster of V-type proton ATPase subunit d	VATD	1	1	1.3	1.1	1	1.1	-0.0443941	0.11484	0	0
E3TED9_ICTPU	Cluster of V-type proton ATPase subunit e 1	VATE1	1.1	1.1	1.3	0.6	0.7	0.6	-0.881356	2.69492	-1	1
W5UKC2_ICTPU	Vacuolar protein sorting-associated protein 13C	Vps13c	1	1.1	1.1	1.1	1.1	1.1	0.0443941	0.427243	0	0
W5UKH0_ICTPU	Vacuolar protein sorting-associated protein 13D	VPS13D	1	1	0.7	0.8	0.8	0.8	-0.169925	0.427243	0	0
E3TE05_ICTPU	Vacuolar protein sorting-associated protein 26b-like	V26BL	1	1	1	1.4	1.3	1.3	0.415037	3.25026	0	0
E3TFD7_ICTPU	Vacuolar protein sorting-associated protein 28-like protein	VPS28	1	1.1	1.1	0.8	0.7	0.7	-0.540568	2.67558	0	0
E3TE65_ICTPU	Vacuolar protein sorting-associated protein 29	VPS29	1	0.8	0.9	1.2	1.2	1.2	0.415037	2.18486	0	0
W5UH12_ICTPU	Vacuolar protein sorting-associated protein 35	VPS35	1	0.9	1	1.2	1.2	1.2	0.311944	2.65913	0	0
W5UJL1_ICTPU	Vacuolar protein sorting-associated protein 45	Vps45	1	0.9	1	0.7	0.7	0.8	-0.398549	2.10999	0	0
W5U765_ICTPU	Vacuolar protein sorting-associated protein 4B	VPS4B	1	1	1	1	1	1	0		0	0
W5UMM7_ICTPU	Vacuole membrane protein 1	vmp1	1	1.1	1	1.2	1.1	1.1	0.133267	0.994856	0	0
W5U6I3_ICTPU	Valine--tRNA ligase	vars	1	0.9	0.9	1	1	0.9	0.0506261	0.285236	0	0
W5UEV2_ICTPU	Vang-like protein 2	vangl2	1	1.3	1.1	1.1	1.1	1	-0.0874628	0.285236	0	0
B3U3D7_SILME	Cluster of Vasa		1	0.9	1	1.1	1	1	0.0962153	0.637895	0	0
W5U9K0_ICTPU	Vasodilator-stimulated phosphoprotein	VASP	1	1.4	1.6	1	0.9	0.6	-0.678072	1.10154	0	0
W5ULD5_ICTPU	Very long-chain acyl-CoA synthetase	SLC27A2	0.9	1	1.1	0.5	0.6	0.6	-0.819428	2.5391	-1	1
W5UHW0_ICTPU	Very long-chain specific acyl-CoA dehydrogenase, mitochondrial	ACADVL	1	0.9	0.8	0.8	0.8	0.7	-0.231326	0.935106	0	0
W5UH89_ICTPU	Vesicle transport through interaction with t-SNAREs 1A	VTI1A	1	1.2	1.1	1.6	1.7	1.5	0.540568	2.44343	0	0
W5UAD5_ICTPU	Vesicle-associated membrane protein 2	vamp2	1	1	1	0.5	0.5	0.5	-1	65535	-1	1
E3TDT1_ICTPU	Vesicle-associated membrane protein 7	VAMP7	1	1	1	1.2	1.2	1.2	0.263034	65535	0	0
E3TE12_ICTPU	Cluster of Vesicle-associated membrane protein-associated protein a	VAPA	1	0.1	0.8	1.3	0.9	2	1.14439	0.844185	0	0
E3TCR3_9TELE	Vesicle-associated membrane protein-associated protein b	VAPB	1	1.2	1.1	0.9	0.9	0.8	-0.343954	1.60387	0	0
W5UKA7_ICTPU	Vesicle-fusing ATPase	NSF	1	1.4	1.2	0.9	0.9	0.8	-0.469485	1.29972	0	0
W5UAX9_ICTPU	Vesicle-fusing ATPase	Nsf	1	1.3	0.9	1.1	0.9	1.1	-0.0458037	0.0860307	0	0
W5UB34_ICTPU	Vesicle-trafficking protein SEC22b-B	sec22bb	1	1	1.1	0.6	0.6	0.5	-0.866733	3.23328	-1	1
E3TDJ3_9TELE	Vesicle-trafficking protein sec22a	SC22A	1	0.9	1	0.9	1	0.9	-0.0506261	0.285236	0	0
W5UQB5_ICTPU	Vezatin	VEZT	1	1.5	1.2	1.6	1.4	1.4	0.249978	0.6612	0	0
W5ULR3_ICTPU	Vigilin	HDLBP	1	1.4	1.1	0.9	0.8	0.7	-0.544321	1.28925	0	0
W5U823_ICTPU	Cluster of Vimentin	vim	1	1.2	1	1.4	1.2	1.3	0.285402	1.24234	0	0
W5UEU8_ICTPU	Vimentin-type intermediate filament-associated coiled-coil protein	VMAC	1	1.4	0.8	0.8	0.4	0.5	-0.912537	1.10154	0	0
W5UTM4_ICTPU	Visinin-like protein 1	Vsnl1	1	1.3	1.1	1.2	1.3	1.3	0.160465	0.637895	0	0
W5UEE3_ICTPU	Vitamin K epoxide reductase complex subunit 1-like protein 1	Vkorc1l1	1	1.1	1	1.7	1.7	1.7	0.718229	4.43317	1	1
B2KSI6_CLAMA	Vitellogenin	Vtg	1	1	1	1.8	2.4	1.6	0.95109	1.74964	1	1
W5UIF5_ICTPU	Voltage-dependent L-type calcium channel subunit alpha-1D	CACNA1D	1	1	1.1	0.7	0.7	0.6	-0.632268	2.83176	-1	1
E3TCS5_9TELE	Voltage-dependent anion-selective channel protein 2	VDAC2	0.9	0.9	1	1	1	1.1	0.146841	0.994856	0	0
W5UI15_ICTPU	Voltage-dependent anion-selective channel protein 2	VDAC2	1	0.8	0.9	0.9	0.8	1	0	0	0	0
W5UFA7_ICTPU	Voltage-dependent calcium channel subunit alpha-2/delta-1	CACNA2D1	1	1.8	1.1	1	0.6	0.6	-0.825971	0.929995	0	0
W5U5E4_ICTPU	WASH complex subunit 7	KIAA1033	1	0.8	1.1	0.7	0.9	0.8	-0.273018	0.72353	0	0
E3TE57_ICTPU	WD repeat and fyve domain-containing protein 1	WDFY1	1	1.4	1.2	0.8	0.7	0.8	-0.646363	1.64501	-1	1
W5UBV7_ICTPU	WD repeat domain phosphoinositide-interacting protein 2	WIPI2	1	0.9	1.1	0.7	0.8	0.7	-0.447459	1.79236	0	0
W5UGY7_ICTPU	WD repeat domain phosphoinositide-interacting protein 4	wdr45	1	1.1	1	1.4	1.3	1.4	0.403356	2.67558	0	0
W5UD16_ICTPU	WD repeat-containing protein 11	WDR11	1	0.9	1	0.6	0.6	0.7	-0.610053	2.67558	-1	1
W5UCU5_ICTPU	WD repeat-containing protein 43	Wdr43	1	0.9	1	0.9	0.9	0.9	-0.103093	0.935106	0	0
W5U889_ICTPU	WD repeat-containing protein 48	wdr48	1	1.6	0.8	0.7	0.9	0.7	-0.563901	0.666506	0	0
E3TC96_9TELE	WD repeat-containing protein 61	WDR61	1	1.2	1.1	1	1	1	-0.137504	0.800512	0	0
W5UDH2_ICTPU	WD repeat-containing protein 75	wdr75	1	0.8	0.9	0.9	0.8	0.8	-0.111031	0.427243	0	0
E3TDT5_ICTPU	WD repeat-containing protein 82	WDR82	1	1	0.9	0.8	0.9	1.2	3.33067e-16	2.89298e-16	0	0
E3TBU7_9TELE	WD repeat-containing protein 92	WDR92	1	1.1	0.9	1.2	1.1	1.2	0.222392	1.17544	0	0
W5U858_ICTPU	WW domain-containing oxidoreductase	wwox	1	2.2	1.1	0.9	0.8	0.9	-0.725825	0.665808	0	0
B1NQM9_ICTPU	Warm temperature acclimation protein 65 kDa-1	Wap65-1	1	0.9	1.2	1.2	1.1	1.1	0.133267	0.457621	0	0
B1NQN0_ICTPU	Warm temperature acclimation protein 65 kDa-2	Wap65-2	1	0.9	0.9	0.7	0.9	0.7	-0.283793	1.05056	0	0
W5UL74_ICTPU	Wee1-like protein kinase	WEE1	1	0.9	1	0.9	0.8	0.8	-0.214125	1.32403	0	0
W5UCS4_ICTPU	Wiskott-Aldrich syndrome protein family member 3	WASF3	1	0.8	1	0.9	0.7	0.9	-0.163499	0.457621	0	0
W5U725_ICTPU	X-ray repair cross-complementing protein 5	XRCC5	1	1	1.1	0.9	0.9	0.9	-0.199309	1.79236	0	0
W5UCH6_ICTPU	Y-box-binding protein 2	YBX2	1	0.9	1.1	1	1	1.1	0.0473057	0.191566	0	0
W5U697_ICTPU	Cluster of YTH domain family protein 1	Ythdf1	1	1	1.1	0.9	0.9	1	-0.146841	0.994856	0	0
W5U6E2_ICTPU	Zinc finger ZZ-type and EF-hand domain-containing protein 1	ZZEF1	1	0.7	0.9	0.8	0.8	0.9	-0.0565835	0.129877	0	0
W5UH58_ICTPU	Zinc finger protein 687	ZNF687	1	0.9	1.1	1	1.1	1.1	0.0931094	0.427243	0	0
W5UB78_ICTPU	Zinc transporter 9	slc30a9	1	1	1	0.9	0.7	0.8	-0.321928	1.58971	0	0
W5UCG2_ICTPU	[Pyruvate dehydrogenase (Acetyl-transferring)] kinase isozyme 1, mitochondrial	PDK1	1	5.3	1.6	2.4	1.2	1.4	-0.659925	0.278664	0	0
W5URM7_ICTPU	Cluster of [Pyruvate dehydrogenase (Acetyl-transferring)] kinase isozyme 3, mitochondrial	PDK3	1	1	1	0.7	0.6	0.6	-0.658963	3.41098	-1	1
W5UDM9_ICTPU	Cluster of cAMP-dependent protein kinase type I-alpha regulatory subunit	PRKAR1A	1	1	1.1	0.9	0.8	0.9	-0.253757	1.6178	0	0
W5UBB6_ICTPU	rRNA 2'-O-methyltransferase fibrillarin	fbl	1	1.5	2	2.1	2.1	2.2	0.508147	1.02318	0	0
W5UCV9_ICTPU	tRNA (Uracil(54)-C(5))-methyltransferase B	trmt2b	1	1	0.9	1	0.9	1	0	0	0	0
E3TGL5_ICTPU	tRNA selenocysteine 1-associated protein 1-like	TSP1L	1	1.5	1.4	0.9	0.9	0.8	-0.584963	1.29888	0	0
W5U9P5_ICTPU	tRNA wybutosine-synthesizing protein 1	tyw1	1	1.1	1	1	0.9	1.1	-0.0473057	0.191566	0	0
